# Supplementary material for: Validation of a novel automatic deposition of bacteria and yeasts on MALDI target for MALDI-TOF MS-based identification using MALDI Colonyst robot
Source: PLoS One. 2017 Dec 29;12(12):e0190038. doi: 10.1371/journal.pone.0190038 (PMC5747426; doi:10.1371/journal.pone.0190038)
Supplement: S1 File — (XLSX) [file pone.0190038.s001.xlsx]

## Sheet: Staphy
ID	Colonyst		Manual
D982	Staphylococcus aureus	2.27		2.12
D983	Staphylococcus aureus	2.25		2.19
D020/1	Staphylococcus aureus	2.17		2.25
A810	Staphylococcus aureus	2.18		2.18
c272	Staphylococcus aureus	2.16		2.02
C045/1	Staphylococcus aureus	2.25		2.17
C464	Staphylococcus aureus	2.09		2.13
C465/1	Staphylococcus aureus	2.23		2.11
C466/1	Staphylococcus aureus	2.18		2.21
A799/3	Staphylococcus aureus	2.14		2.1
D592	Staphylococcus aureus	2.26		2.13
C554	Staphylococcus aureus	2.21		2.1
C570	Staphylococcus aureus	2.25		2.17
C576/1	Staphylococcus aureus	2.27		2.12
I792/3	Staphylococcus aureus	2.06		1.74
C486	Staphylococcus aureus	2.28		2.05
d194/1	Staphylococcus aureus	2.15		1.65
C499	Staphylococcus aureus	2.25		2.18
I660/2	Staphylococcus aureus	2.16		2.29
I299	Staphylococcus capitis	2.29		2.34
D628/2	Staphylococcus cohnii	2.24		1.99
A320	Staphylococcus epidermidis	2.43		2.35
A778/1	Staphylococcus epidermidis	2.47		2.03
I402/2	Staphylococcus epidermidis	2.32		2.19
A822	Staphylococcus epidermidis	2.29		2.32
I180	Staphylococcus epidermidis	2.12		2.2
A328/1	Staphylococcus epidermidis	2.34		2.32
I199	Staphylococcus epidermidis	2.3		2.25
A265/2	Staphylococcus epidermidis	2.05		2.01
C530	Staphylococcus epidermidis	2.39		2.31
D225	Staphylococcus epidermidis	2.47		2.41
A300/1	Staphylococcus epidermidis	2.53		2.38
D274/1	Staphylococcus epidermidis	2.47		2.36
D598	Staphylococcus epidermidis	2.34		2.31
C600	Staphylococcus epidermidis	2.44		2.35
A242/7	Staphylococcus epidermidis	2.28		2.19
D333/1	Staphylococcus epidermidis	2.47		2.14
C253/1	Staphylococcus epidermidis	1.85		1.91
A758/4	Staphylococcus epidermidis	2.02		2.02
A776/3	Staphylococcus epidermidis	2.32		2.38
A781/1	Staphylococcus epidermidis	2.39		2.36
D567/3	Staphylococcus epidermidis	2.43		2.33
D571	Staphylococcus epidermidis	2.48		2.25
C458	Staphylococcus epidermidis	2.19		2
D060/2	Staphylococcus epidermidis	2.23		2.05
D132	Staphylococcus epidermidis	1.82		1.88
D280	Staphylococcus epidermidis	2.28		2.18
C392/2	Staphylococcus epidermidis	2.15		2
D599	Staphylococcus epidermidis	2.07		2.12
D621	Staphylococcus epidermidis	2.13		2.12
C717/1	Staphylococcus epidermidis	2.05		1.91
C438	Staphylococcus epidermidis	2		1.89
C440/1	Staphylococcus haemolyticus	2.1		2.26
A8781/2	Staphylococcus haemolyticus	2.3		2.21
A897a	Staphylococcus haemolyticus	2.53		2.42
A250/5	Staphylococcus haemolyticus	2.31		2.38
A475/3	Staphylococcus haemolyticus	2.4		2.08
A790/1	Staphylococcus haemolyticus	2.29		2.28
C724	Staphylococcus haemolyticus	2.42		2.36
D454	Staphylococcus hominis	2.08		2.03
I719	Staphylococcus lugdunensis	2.18		2.03
D612	Staphylococcus lugdunensis	2.38		2.22
D474	Staphylococcus lugdunensis	2.44		2.24
D030/1	Staphylococcus lugdunensis	2.47		2.4
C716	Staphylococcus lugdunensis	2.49		2.26
A250/3	Staphylococcus saprophyticus	2.29		2.28
D923/1	Staphylococcus schleiferi	1.81		2.18
D573/2	Staphylococcus simulans	2.18		2.01
I114/2	Staphylococcus sp. 1	2.09		1.99
D056/1	Staphylococcus warneri	2.49		2.52
D561	Stapylococcus capitis	2.19		1.81
		2.25211		2.16507

## Sheet: Strepto
ID	Colonyst		Manual
A918/7	Streptococcus agalactiae	2.35		2.27
A962/3	Streptococcus agalactiae	1.97		2.21
A963/2	Streptococcus agalactiae	2.25		2.2
A964/2	Streptococcus agalactiae	2.34		2.3
A965/2	Streptococcus agalactiae	2.58		2.43
A976/3	Streptococcus agalactiae	2.45		2.26
A017	Streptococcus agalactiae	2.28		2.28
A918/8	Streptococcus anginosus	2.19		2.11
A934	Streptococcus anginosus	2.08		1.92
A934/2	Streptococcus anginosus	2.16		2.34
A948/2	Streptococcus anginosus	2.41		2.36
A976/1	Streptococcus anginosus	2.47		2.42
A976/2	Streptococcus anginosus	2.17		2.06
A986/2	Streptococcus anginosus	2.44		2.32
A001	Streptococcus anginosus	2.38		2.46
C082/3	Streptococcus anginosus	2.19		2.09
D240	Streptococcus anginosus	2.56		2.49
D303	Streptococcus anginosus	2.21		1.99
D449b	Streptococcus constellatus	2.29		2.09
I713/1	Streptococcus dysgalactiae	2.58		2.52
I716/1	Streptococcus dysgalactiae	2.51		2.45
I719/1	Streptococcus dysgalactiae	2.49		2.4
I719/2	Streptococcus dysgalactiae	2.52		2.46
I722/1	Streptococcus dysgalactiae	2.57		2.14
I722/2	Streptococcus dysgalactiae	2.52		2.37
I728/1	Streptococcus dysgalactiae	2.48		2.48
I731	Streptococcus equii	2.23		2.27
I731/2	Streptococcus gallolyticus	2.48		2.4
I680	Streptococcus gallolyticus	2.17		2.13
I731/3	Streptococcus intermedius	2.41		2.29
I725	Streptococcus intermedius	2.47		2.35
I791	Streptococcus mitis	2.42		2.4
I792	Streptococcus mitis	2.59		2.57
I792/2	Streptococcus mitis	2.51		2.47
A929	Streptococcus oralis	2.26		2.14
C114	Streptococcus oralis	2.1		2.13
C185	Streptococcus oralis	2.14		2.42
C202	Streptococcus parasanguinis	2.18		2.08
C205	Streptococcus pneumoniae	2.28		2.2
C230	Streptococcus pneumoniae	2.11		2.17
I375/3	Streptococcus pneumoniae	2.36		2.25
D249/2	Streptococcus pyogenes	2.48		2.41
d301	Streptococcus pyogenes	2.41		2.32
I662/1	Streptococcus pyogenes	2.64		2.17
I853/1	Streptococcus pyogenes	2.5		2.32
D277/2	Streptococcus pyogenes	2.42		2.52
D304	Streptococcus salivarius	2.38		2.26
D304/2	Streptococcus salivarius	2.22		2.2
I995	Streptococcus salivarius	2.04		1.79
D382	Streptococcus sanguinis	2.44		2.16
D424	Streptococcus urinalis	2.23		2.17
D451	Streptococcus warneri	1.99		1.83
		2.34423		2.26615

## Sheet: Enteroc
ID	Colonyst		Manual
D578/3	Enterococcus avium	2.46		2.18
A300/2	Enterococcus avium	2.54		2.53
I234/1	Enterococcus casseliflavus	2.51		2.54
C439	Enterococcus faecalis	2.49		1.72
C381	Enterococcus faecalis	2.26		2.15
c288/2	Enterococcus faecalis	2.53		2.37
c341/1	Enterococcus faecalis	2.52		2.16
I618/1	Enterococcus faecalis	2.54		2.41
A802/5	Enterococcus faecalis	2.44		1.29
A834	Enterococcus faecalis	2.43		2.5
A823/1	Enterococcus faecalis	2.51		2.41
I775	Enterococcus faecalis	2.45		2.4
I790/1	Enterococcus faecalis	2.32		2.24
I947	Enterococcus faecalis	2.47		2.33
C487	Enterococcus faecalis	2.54		2.4
I971/5	Enterococcus faecalis	2.44		2.38
I229/1	Enterococcus faecalis	2.5		2.49
I241/1	Enterococcus faecalis	2.52		2.34
I231/1	Enterococcus faecalis	2.57		2.48
I234/2	Enterococcus faecalis	2.45		2.45
I243/1	Enterococcus faecalis	2.6		2.5
I249/1	Enterococcus faecalis	2.3		2.27
c303/1	Enterococcus faecalis	2.57		2.5
D366	Enterococcus faecalis	2.35		2.15
I618/2	Enterococcus faecalis	2.53		2.45
I622/2	Enterococcus faecalis	2.48		2.39
I626/2	Enterococcus faecium	2.54		2.49
I630/1	Enterococcus faecium	2.5		2.41
I659	Enterococcus faecium	2.44		2.47
I660	Enterococcus faecium	2.4		2.32
I851/1	Enterococcus faecium	2.57		2.49
A776/6	Enterococcus faecium	2.55		2.15
A767/3	Enterococcus faecium	2.58		2.52
A866/1	Enterococcus faecium	2.31		2.32
I043	Enterococcus faecium	2.53		2.27
A269/3	Enterococcus faecium	2.18		2.06
A193/6	Enterococcus faecium	2.42		2.28
A791/3	Enterococcus faecium	2.23		2.17
A272	Enterococcus faecium	2.17		1.86
D353	Enterococcus faecium	1.98		1.88
A268/2	Enterococcus faecium	1.91		1.76
A791/1	Enterococcus faecium	2.27		2.2
I213	Enterococcus faecium	2.54		2.41
D562	Enterococcus faecium	2.46		2.35
I339/2	Enterococcus faecium	2.27		2.24
I126/3	Enterococcus faecium	2.41		2.29
D732/1	Enterococcus faecium	2.39		2.15
C661/1	Enterococcus faecium	2.38		2.29
D739	Enterococcus faecium	1.98		1.89
D059/2	Enterococcus faecium	2.41		2.48
D041/1	Enterococcus faecium	2.46		2.42
I114/1	Enterococcus faecium	2.42		2.16
D942	Enterococcus faecium	2.56		2.49
D133	Enterococcus faecium	2.49		2.2
D296	Enterococcus faecium	2.34		2.2
D565	Enterococcus faecium	2.38		2.42
C468	Enterococcus faecium	2.41		2.28
A881/1	Enterococcus faecium	2.36		2.17
C728	Enterococcus faecium	2.47		2.41
D460	Enterococcus faecium	2.06		2.09
A791/2	Enterococcus faecium	1.81		1.33
A232/3	Enterococcus gallinarum	2.16		2.06
C355	Enterococcus hirae	2.18		1.91
		2.39429		2.2527

## Sheet: Others G+
ID	Colonyst		Manual
A845	Arthrobacter sp.	1.41		1.27
I852	Bacillus indicus	1.6		1.42
D155	Corynebacterium amycolatum	2.27		2.15
C232/4	Corynebacterium amycolatum	2.31		2.22
A839	Corynebacterium amycolatum	2.27		1.98
I774	Corynebacterium amycolatum	2.26		2.21
C777/1	Corynebacterium aurimucosum	1.97		1.48
D389	Corynebacterium aurimucosum	2.59		2.18
A278/1	Corynebacterium coyleae	2.22		2.18
D698	Corynebacterium glucuronolyticum	1.58		1.32
D405	Corynebacterium glucuronolyticum	2.14		2.17
A220/5	Corynebacterium jeikeium	2.3		1.5
D641	Corynebacterium lipophile group	2.28		2.35
A283/4	Corynebacterium propinquum	2.3		2.37
A771	Corynebacterium striatum	2.33		1.97
A771/4	Corynebacterium striatum	2.26		2.21
A777/5	Corynebacterium striatum	2.32		2.26
I792/2	Dermabacter hominis	2.49		2.38
C377/3	Facklamia hominis	2.26		2.03
C452	Granulicatella adiacens	2.25		2
C204	Granulicatella adiacens	2.17		2.23
D782	Lactobacillus jensenii	2.25		1.97
D862	Macrococcus caseolyticus	2.27		2.09
A278/4	Micrococcus luteus	2.28		2.17
A319	Micrococcus luteus	2.22		1.95
D093	Rothia mucilaginosa	2.06		2.09
D112	Rothia mucilaginosa	2.22		2.18
		2.18074		2.01222

## Sheet: Enterobact
ID	Colonyst		Manual
I260/2	Aeromonas bestiarum	2.17		2.1
I780/1	Cedecea neteri	2.13		2.09
C513	Citrobacter amalonaticus	2.4		2.29
I754/3	Citrobacter freundii	2.47		2.32
A269/1	Citrobacter freundii	2.45		2.35
I851/3	Citrobacter freundii	2.27		2.25
I767/2	Citrobacter freundii	2.44		2.38
D975/2	Citrobacter koseri	2.45		2.51
C358/2	Enterobacter aerogenes	2.39		2.45
A802/1	Enterobacter aerogenes	2.35		2.43
D637/1	Enterobacter aerogenes	2.42		2.36
D668/1	Enterobacter asburiae	2.24		2.03
D414	Enterobacter asburiae	2.27		2.05
I787b	Enterobacter asburiae	2.32		2.2
I160	Enterobacter asburiae	2.39		2.14
C541	Enterobacter cloacae	2.27		2.22
I011/2	Enterobacter cloacae	2.32		2.28
I440	Enterobacter cloacae	2.38		2.26
D950	Enterobacter cloacae	2.4		2.4
D162	Enterobacter cloacae	2.5		2.12
C428/2	Enterobacter cloacae	2.33		2.23
I787	Enterobacter cloacae	2.34		2.38
C524/1	Enterobacter cloacae	2.25		2.27
C566	Enterobacter cloacae	2.13		2.16
C582	Enterobacter cloacae	2.28		2.22
I857	Enterobacter cloacae	2.29		2.21
I856/1	Enterobacter cloacae	2.36		2.24
A246/2	Enterobacter cloacae	2.17		2.29
D686	Enterobacter cloacae	2.42		2.33
I577/2	Enterobacter cloacae	2.39		2.39
D694	Enterobacter cloacae	2.36		2.3
I778/2	Escherichia coli	2.46		2.42
I844/3	Escherichia coli	2.35		2.31
D699/2	Escherichia coli	2.42		2.26
D807	Escherichia coli	2.43		2.42
I151	Escherichia coli	2.4		2.29
C450/2	Escherichia coli	2.38		2.28
D894	Escherichia coli	2.38		2.25
D903	Escherichia coli	2.35		2.32
C687	Escherichia coli	2.47		2.45
D787	Escherichia coli	2.29		2.38
D792	Escherichia coli	2.44		2.41
D752	Escherichia coli	2.42		2.28
C533	Escherichia coli	2.28		2.33
D793	Escherichia coli	2.48		2.31
D838	Escherichia coli	2.25		2.37
C483	Escherichia coli	2.54		2.4
D047/1	Escherichia coli	2.47		2.25
I186/1	Escherichia coli	2.53		2.43
I186/2	Escherichia coli	2.39		2.38
D208	Escherichia coli	2.39		2.43
I495	Escherichia coli	2.39		2.41
C370/1	Escherichia coli	2.43		2.32
A772/3	Escherichia coli	2.43		2.36
I433	Escherichia coli	2.41		2.31
A765	Escherichia coli	2.37		2.32
I683/1	Escherichia coli	2.38		2.45
D476/1	Escherichia coli	2.39		2.39
D476/2	Escherichia coli	2.36		2.28
C535/3	Escherichia coli	2.4		2.35
D599/1	Escherichia coli	2.44		2.34
C577b	Escherichia coli	2.34		2.5
C561	Escherichia coli	2.49		2.32
I851/2	Escherichia coli	2.39		2.38
I870/2	Escherichia coli	2.37		2.37
I876/2	Escherichia coli	2.34		2.35
C620	Escherichia coli	2.43		2.41
A293	Escherichia coli	2.45		2.52
D696/1	Escherichia coli	2.35		2.35
D697	Escherichia coli	2.37		2.31
I173/2	Escherichia coli	2.51		2.46
I466	Escherichia coli	2.54		2.53
C395	Escherichia coli	2.56		2.48
C505/2	Escherichia coli	2.43		2.32
C522/1	Escherichia coli	2.22		2.08
D609	Escherichia coli	2.45		2.31
C610	Escherichia coli	2.53		2.69
I017	Escherichia coli	2.29		2.2
C723	Escherichia coli	2.72		2.64
I630/3	Escherichia coli	2.51		2.43
I803/1	Escherichia coli	2.23		2.41
I240	Hafnia alvei	2.35		2.34
D544/3	Hafnia alvei	2.42		2.27
D115	Klebsiella oxytoca	2.28		2.53
I117/3	Klebsiella oxytoca	2.46		2.26
I234/4	Klebsiella oxytoca	2.38		2.38
I277/1	Klebsiella oxytoca	2.44		2.34
A310/2	Klebsiella oxytoca	2.44		2.37
I937	Klebsiella oxytoca	2.38		2.36
D136	Klebsiella oxytoca	2.48		2.46
C345/2	Klebsiella oxytoca	2.42		2.35
C456/2	Klebsiella oxytoca	2.48		2.3
C340/3	Klebsiella oxytoca	2.45		2.41
A771/1	Klebsiella oxytoca	2.33		2.42
I337/2	Klebsiella pneumoniae	2.39		2.55
D532	Klebsiella pneumoniae	2.39		2.33
I448/1	Klebsiella pneumoniae	2.28		2.35
C535/2	Klebsiella pneumoniae	2.43		2.4
I550/1	Klebsiella pneumoniae	2.34		2.25
C577a	Klebsiella pneumoniae	2.43		2.34
D773	Klebsiella pneumoniae	2.43		2.37
C618/2	Klebsiella pneumoniae	2.33		2.39
I767/1	Klebsiella pneumoniae	2.72		2.39
I587/2	Klebsiella pneumoniae	2.31		2.41
I996	Klebsiella pneumoniae	2.38		2.29
I896	Klebsiella pneumoniae	2.37		2.21
D380/2	Klebsiella pneumoniae	2.43		2.19
D333/2	Klebsiella pneumoniae	2.22		2.14
D668/2	Klebsiella pneumoniae	2.21		2.03
C726	Klebsiella pneumoniae	2.35		2.2
C391	Klebsiella pneumoniae	2.44		2.57
D999/1	Klebsiella pneumoniae	2.64		2.4
I839	Klebsiella pneumoniae	2.56		2.42
C522/1	Klebsiella pneumoniae	2.53		2.51
C507	Klebsiella pneumoniae	2.58		2.48
C716	Klebsiella pneumoniae	2.68		2.64
I821/1	Klebsiella pneumoniae	2.39		2.11
D760	Klebsiella pneumoniae	2.38		2.35
C468	Klebsiella pneumoniae	2.48		2.33
C607	Klebsiella pneumoniae	2.39		2.36
A246/1	Klebsiella pneumoniae	2.62		2.6
I150	Klebsiella pneumoniae	2.61		2.53
A323	Klebsiella pneumoniae	2.55		2.52
A772/2	Klebsiella pneumoniae	2.55		2.3
D433/2	Klebsiella pneumoniae	2.55		2.57
D632	Klebsiella pneumoniae	2.61		2.53
A838/2	Klebsiella pneumoniae	2.62		2.56
C120	Klebsiella pneumoniae	2.61		2.54
D696/1	Klebsiella pneumoniae	2.37		2.13
C365/1	Klebsiella pneumoniae	2.25		2.33
D363	Klebsiella pneumoniae	2.19		2.02
D848	Klebsiella pneumoniae	2.36		2.27
D944	Klebsiella pneumoniae	2.44		2.38
C539	Klebsiella variicola	2.24		2.08
C523	Klebsiella variicola	1.86		1.35
C545	Klebsiella variicola	2.35		2.32
I635/3	Kluyvera ascorbata	2.31		2.49
A316/1	Leclercia adecarboxylata	2.49		2.46
C631	Morganella morganii	2.43		2.32
C542	Morganella morganii	2.4		2.32
A328/2	Morganella morganii	2.43		2.43
I216/2	Morganella morganii	2.31		2.11
C344/1	Morganella morganii	2.5		2.42
C350/6	Morganella morganii	2.51		2.38
C374	Morganella morganii	2.45		2.41
C375/1	Morganella morganii	2.48		2.39
D350	Morganella morganii	2.32		2.12
I892	Pluralibacter gergoviae	2.16		2.23
A331/2	Proteus mirabilis	2.32		2.16
C456/3	Proteus mirabilis	2.18		2.19
C590	Proteus mirabilis	2.35		2.31
I773/3	Proteus mirabilis	2.21		2.17
C661	Proteus mirabilis	2.2		2.18
C377/2	Proteus vulgaris	2.46		2.39
C558	Proteus vulgaris	2.34		1.81
C528	Proteus vulgaris	2.37		2.21
C350/4	Proteus vulgaris	2.41		2.35
C340/2	Providencia alcalifaciens	2.26		2.12
A973/3	Providencia rettgeri	2.45		2.35
A964/5	Providencia stuartii	2.56		2.47
I883/4	Salmonella sp.	2.39		2.28
A928	Salmonella sp.	2.52		2.34
D375	Salmonella sp.	2.44		2.36
C087	Serratia marcescens	2.7		2.58
C114	Serratia marcescens	2.2		2.24
C187	Serratia marcescens	2.44		2.38
I703/3	Serratia marcescens	2.3		2.25
D201/8	Serratia marcescens	2.66		2.29
D285/1	Serratia marcescens	2.21		2.16
D145	Serratia marcescens	2.42		2.48
C324	Serratia marcescens	2.36		2.17
		2.39591		2.32725

## Sheet: non ferment G-
ID	Colonyst		Manual
I461	Acinetobacter baumannii	2.41		2.37
C545	Acinetobacter baylyi	1.59	Acinetobacter sp.	1.5
C562/1	Acinetobacter bereziniae	2.48		2.41
I260/1	Acinetobacter johnsonii	2.3		2.2
D059/1	Acinetobacter lwoffii	2.33		2.26
I741/2	Acinetobacter pitii	2.24		2.44
C428/1	Acinetobacter pitii	1.95		1.8
D388/2	Acinetobacter tjernbergiae	1.88		1.38
D388	Acinetobacter tjernbergiae	1.76		1.37
I114/3	Bordetella petrii	2.52		2.14
D975/1	Legionella pneumophila	2.54		2.36
I284/2	Moraxella catarrhalis	2.46		2.38
I687/4	Moraxella catarrhalis	2.4		2.31
A777/1	Moraxella catarrhalis	2.54		2.42
I611	Moraxella catarrhalis	2.55		2.47
I177/1	Moraxella catarrhalis	2.06		2.06
A315/2	Moraxella nonliquefaciens	2.56		2.55
A247	Moraxella nonliquefaciens	2.32		2.3
I475/6	Moraxella nonliquefaciens	2.34		2.33
A289	Moraxella nonliquefaciens	2.53		2.36
A992/2	Pseudomonas aeruginosa	2.4		2.34
I907	Pseudomonas aeruginosa	2.57		2.29
A028/2	Pseudomonas aeruginosa	2.41		2.29
A984/1	Pseudomonas aeruginosa	2.32		2.37
A995/2	Pseudomonas aeruginosa	2.44		2.41
A995/3	Pseudomonas aeruginosa	2.41		2.38
A996/3	Pseudomonas aeruginosa	2.37		2.45
A996/4	Pseudomonas aeruginosa	2.37		2.31
A002/2	Pseudomonas aeruginosa	2.54		2.54
A002/3	Pseudomonas aeruginosa	2.47		2.34
C082/2	Pseudomonas aeruginosa	2.1		1.99
C136/2	Pseudomonas aeruginosa	2.45		2.42
D285/3	Pseudomonas aeruginosa	2.1		2.21
D449	Pseudomonas aeruginosa	2.3		2.24
I772/2	Pseudomonas aeruginosa	2.54		2.46
I772/3	Pseudomonas aeruginosa	2.59		2.6
I951	Pseudomonas monteilii	2.5		2.44
I448/1	Pseudomonas putida group	2.38		2.29
I786/3	Pseudomonas sp.	2.45		2.45
C219	Stenotrophomonas maltophilia	2.35		2.37
I704/3	Stenotrophomonas maltophilia	2.28		2.24
I996	Stenotrophomonas maltophilia	2.01		1.87
D445	Stenotrophomonas maltophilia	2.43		2.25
D452	Stenotrophomonas maltophilia	2.4		2.17
		2.33955		2.25295

## Sheet: Others G-
ID	Colonyst		Manual
C365/2	Aggregatibacter segnis	2.2		2.18
I177/2	Alcaligenes faecalis	2.38		2.32
D702	Campylobacter jejuni	2.31		2.28
I260/3	Haemophilus haemolyticus	2.29		2.32
A300/3	Haemophilus haemolyticus	1.79		2.01
C433/1	Haemophilus influenzae	2.48		2.32
D255/3	Haemophilus influenzae	2.44		2.19
I630/4	Haemophilus influenzae	2.44		2.36
D616/3	Haemophilus influenzae	2.21		2.17
I773	Haemophilus influenzae	2.26		2.19
A859	Haemophilus influenzae	2.3		2.24
C422	Haemophilus influenzae	2.4		2.29
A280/2	Haemophilus influenzae	2.44		2.21
A279/1	Haemophilus influenzae	2.4		2.39
D669/1	Haemophilus influenzae	2.39		2.29
I171	Haemophilus influenzae	2.34		2.32
C450/1	Haemophilus influenzae	2.39		2.34
C540	Haemophilus influenzae	2.44		2.23
C548	Haemophilus influenzae	2.47		2.24
D797	Haemophilus influenzae	2.33		2.23
I019/2	Haemophilus influenzae	2.43		2.39
I814a	Myroides odoratimimus	2.42		2.34
A866b	Neisseria elongata	2.42		2.37
I975	Neisseria gonorrhoeae	2		2
I694	Neisseria lactamica	1.65		1.54
D774	Neisseria macacae	2.06		1.89
D146	Neisseria meningitidis	2.34		2.3
D703	Neisseria subflava	2.38		2.32
I894/2	Oligella urethralis	2.19		2.24
		2.29621		2.22448

## Sheet: Yeasts
ID	Colonyst		Manual (semiextraction)
M379/7	Candida albicans	2.08		2.07
M591	Candida albicans	2.38		2.4
M612	Candida albicans	2.34		2.32
M625	Candida albicans	2.21		1.92
M623	Candida albicans	2.16		2.15
I563/2	Candida albicans	1.9		2.1
D653/2	Candida albicans	2.41		2.35
C340/3	Candida albicans	2.18		2.21
C557	Candida albicans	2.26		1.98
I261/2	Candida albicans	2.36		2.25
I349	Candida albicans	2.17		2.03
M241	Candida glabrata	2.15		2.09
M932	Candida glabrata	2.22		2.13
M053	Candida glabrata	2.19		2.21
D316	Candida glabrata	2.15		1.99
I616	Candida glabrata	1.92		1.71
A802	Candida glabrata	2.15		2.05
C489	Candida glabrata	2.12		2.16
C677	Candida glabrata	2.13		2.01
D920	Candida guilliermondii	1.98		1.69
C460	Candida kefyr	2.13		2.08
A876	Candida kefyr	2.28		2.18
D464/2	Candida kefyr	2.21		2.1
D464/3	Candida kefyr	2.09		2.11
I398/2	Candida krusei	2.03		2.01
I814b	Candida krusei	2.08		2.05
C630	Candida lusitaniae	2.1		2.08
I568	Candida lusitaniae	2.3		2.03
C664	Candida parapsilosis	2.03		1.96
I015	Candida parapsilosis	2.08		1.74
I350	Candida parapsilosis	1.95		1.77
I231	Candida pararugosa	1.78		1.79
I998	Candida tropicalis	2.3		1.8
I923	Candida tropicalis	2.21		1.65
I880	Candida tropicalis	1.88		1.91
C814a	Candida tropicalis	2.29		2.03
D037	Candida tropicalis	2		1.86
C993/3	Saccharomyces cerevisiae	2		1.88
I058	Saccharomyces cerevisiae	2.16		1.91
		2.13744		2.01949

## Sheet: Anaerobes
ID	Colonyst		Manual
A251/5	Actinomyces neuii	2.3		2.11
A326/2	Actinomyces odontolyticus	2.25		2.16
A781	Actinomyces odontolyticus	2.3		2.24
A685a	Actinomyces radingae	2.49		2.39
A685b	Bacteroides fragilis	2.43		2.35
A755	Bacteroides fragilis	2.34		2.31
A777	Bacteroides fragilis	2.06		1.94
A786	Bacteroides fragilis	2.31		2.15
A772a	Bacteroides fragilis	2.48		2.41
A772b	Bacteroides ovatus	2.34		2.21
A268/2	Bacteroides ovatus	1.98		1.76
A599A	Bacteroides thetaiotaomicron	2.33		2.23
A866a	Bacteroides vulgatus	2.2		2.17
A908	Bacteroides vulgatus	2.37		2.31
A887	Bacteroides vulgatus	2.23		2.33
A847	Clostridium difficile	2.16		1.43
A587	Clostridium difficile	2.18		1.79
A560C	Clostridium innocuum	2.05		2
C814b	Clostridium perfringens	2.57		2.19
A897b	Clostridium perfringens	1.56		1.5
A903a	Finegoldia magna	2.25		2.22
A574	Finegoldia magna	2.11		2.16
A903b	Fusobacterium naviforme	1.63		1.39
A911a	Fusobacterium naviforme	2.52		2.31
A911b	Fusobacterium naviforme	1.91		1.74
A911c	Fusobacterium naviforme	2.44		2.28
A001/2	Fusobacterium nucleatum	2.34		1.98
A608	Fusobacterium nucleatum	2.22		1.97
A965c	Fusobacterium sp.	2.54		2.48
A947b	Lactobacillus gasseri	2.24		2.15
A934a	Lactobacillus jensenii	2.36		1.71
A934b	Lactobacillus jensenii	2.36		2.19
A916b	Parabacteroides distasonis	2.25		2.07
A916c	Parvimonas micra	2.19		2.04
A969a	Peptoniphilus harei	1.79		1.85
A920c	Peptoniphilus harei	2.34		2.12
A969b	Peptoniphilus harei	1.75		1.28
A920d	Peptoniphilus lacrimalis	2.07		1.84
A599B	Peptostreptococcus micros	1.78		1.43
A967a	Prevotella amnii	2.28		2.17
A965c	Prevotella intermedia	2.57		2.45
A905b	Prevotella oris	2.5		2.44
A931a	Propionibacterium acnes	2.21		2.26
A918a	Propionibacterium acnes	1.78		1.47
A918b	Shewanella putrefaciens	2.52		2.42
A920a	Veillonella parvula	2.27		1.39
		2.21889		2.03733

## Sheet: Table
	Bacteria	Nr. of isolates	Manual deposition average score	Deposition by Colonyst average score	Difference Manual/Colonyst
	Gram positive total	213	2.2	2.31	0.0476
	Staphylococcus sp.	71	2.17	2.25	0.0356
	Streptococcus sp.	52	2.27	2.34	0.0299
	Enterococcus sp.	63	2.25	2.39	0.0586
	Others Gram-positive	27	2.01	2.18	0.078
	Gram-negative total	244	2.3	2.37	0.0295
	Enterobacteriacae	171	2.33	2.4	0.0292
	Non-fermenting bacteria	44	2.25	2.34	0.0385
	Others Gram-negative	29	2.22	2.3	0.0348
	Anaerobes	40	2.06	2.25	0.0844
	Yeasts	31	2.05	2.16	0.0509
