# Supplementary material for: Validation of a novel automatic deposition of bacteria and yeasts on MALDI target for MALDI-TOF MS-based identification using MALDI Colonyst robot
Source: PLoS One. 2017 Dec 29;12(12):e0190038. doi: 10.1371/journal.pone.0190038 (PMC5747426; doi:10.1371/journal.pone.0190038)
Supplement: S2 File — (XLSX) [file pone.0190038.s002.xlsx]

## Sheet: G+
Manual				Manual semiextraction			Manual "wet"			Colonyst "wet"
D722	Staphylococcus epidermidis	1.95		Staphylococcus epidermidis	2.07		Staphylococcus epidermidis	2		Staphylococcus epidermidis	2.08
	Staphylococcus epidermidis	1.84		Staphylococcus epidermidis	2.13		Staphylococcus epidermidis	2.03		Staphylococcus epidermidis	2.1
	Staphylococcus epidermidis	1.85		Staphylococcus epidermidis	2.06		Staphylococcus epidermidis	2.06		Staphylococcus epidermidis	2.09
D728	Staphylococcus epidermidis	2.03		Staphylococcus epidermidis	2.21		Staphylococcus epidermidis	2.22		Staphylococcus epidermidis	2.27
	Staphylococcus epidermidis	2		Staphylococcus epidermidis	2.26		Staphylococcus epidermidis	2.14		Staphylococcus epidermidis	2.23
	Staphylococcus epidermidis	2.13		Staphylococcus epidermidis	2.16		Staphylococcus epidermidis	2.24		Staphylococcus epidermidis	2.27
D766	Enterococcus faecalis	2.28		Enterococcus faecalis	2.47		Enterococcus faecalis	2.47		Enterococcus faecalis	2.53
	Enterococcus faecalis	2.24		Enterococcus faecalis	2.49		Enterococcus faecalis	2.48		Enterococcus faecalis	2.56
	Enterococcus faecalis	2.43		Enterococcus faecalis	2.43		Enterococcus faecalis	2.42		Enterococcus faecalis	2.53
D352	Enterococcus faecalis	2.44		Enterococcus faecalis	2.49		Enterococcus faecalis	2.51		Enterococcus faecalis	2.51
	Enterococcus faecalis	2.42		Enterococcus faecalis	2.46		Enterococcus faecalis	2.42		Enterococcus faecalis	2.55
	Enterococcus faecalis	2.39		Enterococcus faecalis	2.32		Enterococcus faecalis	2.51		Enterococcus faecalis	2.52
D377	Enterococcus faecium	2.43		Enterococcus faecium	2.42		Enterococcus faecium	2.42		Enterococcus faecium	2.49
	Enterococcus faecium	2.46		Enterococcus faecium	2.13		Enterococcus faecium	2.47		Enterococcus faecium	2.5
	Enterococcus faecium	2.49		Enterococcus faecium	2.31		Enterococcus faecium	2.53		Enterococcus faecium	2.53
D811	Streptococcus agalactiae	2.14		Streptococcus agalactiae	2.2		Streptococcus agalactiae	2.42		Streptococcus agalactiae	2.52
	Streptococcus agalactiae	2.32		Streptococcus agalactiae	2.31		Streptococcus agalactiae	2.35		Streptococcus agalactiae	2.37
	Streptococcus agalactiae	2.36		Streptococcus agalactiae	2.1		Streptococcus agalactiae	2.25		Streptococcus agalactiae	2.42
D587	Staphylococcus hominis	2.28		Staphylococcus hominis	2.33		Staphylococcus hominis	2.23		Staphylococcus hominis	2.33
	Staphylococcus hominis	2.28		Staphylococcus hominis	2.37		no peaks found			Staphylococcus hominis	2.38
	Staphylococcus hominis	2.19		Staphylococcus hominis	2.37		Staphylococcus hominis	2.19		Staphylococcus hominis	2.4
D597	Staphylococcus aureus	2.37		Staphylococcus aureus	2.35		Staphylococcus aureus	2.19		Staphylococcus aureus	2.38
	Staphylococcus aureus	2.35		Staphylococcus aureus	2.36		Staphylococcus aureus	2.44		Staphylococcus aureus	2.39
	Staphylococcus aureus	2.28		Staphylococcus aureus	2.38		Staphylococcus aureus	2.47		Staphylococcus aureus	2.49
D596	Staphylococcus epidermidis	1.92		Staphylococcus epidermidis	2.09		Staphylococcus epidermidis	2.06		Staphylococcus epidermidis	2.1
	Staphylococcus epidermidis	2.05		Staphylococcus epidermidis	2.35		Staphylococcus epidermidis	2.23		Staphylococcus epidermidis	2.33
	Staphylococcus epidermidis	2.13		Staphylococcus epidermidis	2.19		Staphylococcus epidermidis	2.17		Staphylococcus epidermidis	2.17
D402/2	Streptococcus agalactiae	2.36		Streptococcus agalactiae	2.14		Streptococcus agalactiae	2.13		Streptococcus agalactiae	2.24
	Streptococcus agalactiae	2.33		Streptococcus agalactiae	2.42		Streptococcus agalactiae	2.21		Streptococcus agalactiae	2.46
	Streptococcus agalactiae	2.27		Streptococcus agalactiae	2.29		no peaks found			Streptococcus agalactiae	2.37
C798	Enterococcus faecium	2.47		Enterococcus faecium	2.57		Enterococcus faecium	2.5		Enterococcus faecium	2.56
	Enterococcus faecium	2.48		Enterococcus faecium	2.54		Enterococcus faecium	2.49		Enterococcus faecium	2.6
	Enterococcus faecium	2.5		Enterococcus faecium	2.54		Enterococcus faecium	2.14		Enterococcus faecium	2.59
C824	Staphylococcus epidermidis	2.07		Staphylococcus epidermidis	2.2		Staphylococcus epidermidis	2.2		Staphylococcus epidermidis	2.23
	Staphylococcus epidermidis	2.19		Staphylococcus epidermidis	2.18		Staphylococcus epidermidis	2.24		Staphylococcus epidermidis	2.3
	Staphylococcus epidermidis	2.1		Staphylococcus epidermidis	2.09		Staphylococcus epidermidis	2.21		Staphylococcus epidermidis	2.25
C727	Streptococcus parasanguinis	2.39		Streptococcus parasanguinis	2.32		Streptococcus parasanguinis	2.25		Streptococcus parasanguinis	2.36
	Streptococcus parasanguinis	2.33		Streptococcus parasanguinis	2.36		Streptococcus parasanguinis	2.24		Streptococcus parasanguinis	2.23
	Streptococcus parasanguinis	1.86		Streptococcus parasanguinis	2.42		Streptococcus parasanguinis	2.33		Streptococcus parasanguinis	2.46
C891	Rothia mucilaginosa	2.04		Rothia mucilaginosa	2.28		Rothia mucilaginosa	2.06		No Organism Identification Possible	1.62
	Rothia mucilaginosa	2.02		Rothia mucilaginosa	2.22		Rothia mucilaginosa	2.16		Rothia mucilaginosa	2.18
	Rothia mucilaginosa	2.02		Rothia mucilaginosa	2.05		Rothia mucilaginosa	1.98		Rothia mucilaginosa	2.22
C789	Staphylococcus aureus	2.34		Staphylococcus aureus	2.47		Staphylococcus aureus	2.48		Staphylococcus aureus	2.45
	Staphylococcus aureus	2.46		Staphylococcus aureus	2.45		Staphylococcus aureus	2.52		Staphylococcus aureus	2.49
	Staphylococcus aureus	2.48		Staphylococcus aureus	2.43		Staphylococcus aureus	2.35		Staphylococcus aureus	2.52
C792	Staphylococcus aureus	2.32		Staphylococcus aureus	2.47		Staphylococcus aureus	2.41		Staphylococcus aureus	2.41
	Staphylococcus aureus	2.42		Staphylococcus aureus	2.46		Staphylococcus aureus	2.49		Staphylococcus aureus	2.48
	Staphylococcus aureus	2.28		Staphylococcus aureus	2.43		Staphylococcus aureus	2.48		Staphylococcus aureus	2.52
C797	Streptococcus pyogenes	2.47		Streptococcus pyogenes	2.52		Streptococcus pyogenes	2.45		Streptococcus pyogenes	2.51
	Streptococcus pyogenes	2.44		Streptococcus pyogenes	2.43		Streptococcus pyogenes	2.54		Streptococcus pyogenes	2.41
	Streptococcus pyogenes	2.31		Streptococcus pyogenes	2.31		Streptococcus pyogenes	2.45		Streptococcus pyogenes	2.54
C25b	Streptococcus oralis	2.06		Streptococcus oralis	1.86		Streptococcus oralis	1.93		Streptococcus oralis	2.09
	Streptococcus oralis	1.88		Streptococcus oralis	1.96		Streptococcus oralis	1.88		Streptococcus oralis	1.99
	No Organism Identification Possible	1.52		Streptococcus oralis	1.85		Streptococcus oralis	2.05		Streptococcus oralis	1.95
I702	Staphylococcus epidermidis	2.04		Staphylococcus epidermidis	2.09		Staphylococcus epidermidis	2.24		Staphylococcus epidermidis	2.24
	Staphylococcus epidermidis	2		Staphylococcus epidermidis	2.16		Staphylococcus epidermidis	2.21		Staphylococcus epidermidis	2.19
	Staphylococcus epidermidis	1.99		Staphylococcus epidermidis	2.22		Staphylococcus epidermidis	2.13		Staphylococcus epidermidis	2.21
C227	No Organism Identification Possible	1.55		Streptococcus mitis	2.18		Streptococcus mitis	2.26		Streptococcus mitis	2.31
	Streptococcus mitis	2.02		Streptococcus mitis	2.39		Streptococcus mitis	2.12		Streptococcus mitis	2.21
	Streptococcus mitis	1.96		Streptococcus mitis	2.36		Streptococcus mitis	2.41		Streptococcus mitis	2.38
C770/2	Streptococcus dysgalactiae	2.18		Streptococcus dysgalactiae	2.35		Streptococcus dysgalactiae	2.28		Streptococcus dysgalactiae	2.2
	Streptococcus dysgalactiae	2.19		Streptococcus dysgalactiae	2.28		no peaks found			Streptococcus dysgalactiae	2.31
	Streptococcus dysgalactiae	1.86		Streptococcus dysgalactiae	2.26		Streptococcus dysgalactiae	2.02		Streptococcus dysgalactiae	2.26
D147	Staphylococcus aureus	2.33		Staphylococcus aureus	2.47		Staphylococcus aureus	2.39		Staphylococcus aureus	2.41
	Staphylococcus aureus	2.14		Staphylococcus aureus	2.43		Staphylococcus aureus	2.43		Staphylococcus aureus	2.43
	Staphylococcus aureus	2.33		Staphylococcus aureus	2.4		Staphylococcus aureus	2.44		Staphylococcus aureus	2.47
D19/3	Enterococcus faecalis	2.21		Enterococcus faecalis	2.48		Enterococcus faecalis	2.5		Enterococcus faecalis	2.45
	Enterococcus faecalis	2.15		Enterococcus faecalis	2.59		Enterococcus faecalis	2.47		Enterococcus faecalis	2.5
	Enterococcus faecalis	2.22		Enterococcus faecalis	2.44		Enterococcus faecalis	2.5		Enterococcus faecalis	2.44
D45	Streptococcus pneumoniae	1.97		Streptococcus pneumoniae	2		Streptococcus pneumoniae	2.14		Streptococcus pneumoniae	2.17
	Streptococcus pneumoniae	1.83		Streptococcus pneumoniae	2.13		Streptococcus pneumoniae	2.06		Streptococcus pneumoniae	2.2
	Streptococcus pneumoniae	2.05		Streptococcus pneumoniae	2.21		Streptococcus pneumoniae	2.44		Streptococcus pneumoniae	2
D32	Corynebacterium amycolatum	2.25		Corynebacterium amycolatum	2.32		Corynebacterium amycolatum	2.35		Corynebacterium amycolatum	2.38
	Corynebacterium amycolatum	1.63		Corynebacterium amycolatum	2.34		Corynebacterium amycolatum	2.32		Corynebacterium amycolatum	2.4
	Corynebacterium amycolatum	1.98		Corynebacterium amycolatum	2.28		Corynebacterium amycolatum	2.3		Corynebacterium amycolatum	2.3
C68	Staphylococcus aureus	2.26		Staphylococcus aureus	2.55		Staphylococcus aureus	2.42		Staphylococcus aureus	2.48
	Staphylococcus aureus	2.07		Staphylococcus aureus	2.51		Staphylococcus aureus	2.48		Staphylococcus aureus	2.53
	Staphylococcus aureus	2.32		Staphylococcus aureus	2.46		Staphylococcus aureus	2.5		Staphylococcus aureus	2.54
C72	Streptococcus pneumoniae	2.25		Streptococcus pneumoniae	1.96		Streptococcus pneumoniae	1.94		Streptococcus pneumoniae	2.05
	Streptococcus pneumoniae	2.07		Streptococcus pneumoniae	1.88		Streptococcus pneumoniae	2.18		Streptococcus pneumoniae	2.19
	Streptococcus pneumoniae	2.13		Streptococcus pneumoniae	2		Streptococcus pneumoniae	2.32		Streptococcus pneumoniae	2.17
C123	Streptococcus oralis	2.24		Streptococcus oralis	1.91		Streptococcus oralis	2.28		Streptococcus oralis	2.42
	Streptococcus oralis	2.01		Streptococcus oralis	2.25		Streptococcus oralis	2.51		Streptococcus oralis	2.45
	Streptococcus oralis	2.1		Streptococcus oralis	2.22		Streptococcus oralis	2.5		Streptococcus oralis	2.36
C68	Corynebacterium striatum	2.32		Corynebacterium striatum	2.28		Corynebacterium striatum	2.37		Corynebacterium striatum	2.4
	Corynebacterium striatum	2.14		Corynebacterium striatum	2.27		Corynebacterium striatum	2.38		Corynebacterium striatum	2.44
	Corynebacterium striatum	2.01		Corynebacterium striatum	2.43		Corynebacterium striatum	2.43		Corynebacterium striatum	2.46
C87	Staphylococcus aureus	2.11		Staphylococcus aureus	2.42		Staphylococcus aureus	2.38		Staphylococcus aureus	2.49
	Staphylococcus aureus	2.08		Staphylococcus aureus	2.33		Staphylococcus aureus	2.48		Staphylococcus aureus	2.56
	Staphylococcus aureus	2.21		Staphylococcus aureus	2.47		Staphylococcus aureus	2.07		Staphylococcus aureus	2.47
C57	Staphylococcus epidermidis	1.99		Staphylococcus epidermidis	2.24		Staphylococcus epidermidis	2.14		Staphylococcus epidermidis	2.15
	Staphylococcus epidermidis	1.84		Staphylococcus epidermidis	2.24		Staphylococcus epidermidis	2.26		Staphylococcus epidermidis	2.26
	Staphylococcus epidermidis	2.12		Staphylococcus epidermidis	2.25		Staphylococcus epidermidis	2.18		Staphylococcus epidermidis	2.17
C73	Staphylococcus haemolyticus	2.11		Staphylococcus haemolyticus	1.96		Staphylococcus haemolyticus	2.13		Staphylococcus haemolyticus	2.08
	No Organism Identification Possible	1.62		Staphylococcus haemolyticus	2.26		Staphylococcus haemolyticus	2.18		Staphylococcus haemolyticus	2.23
	No Organism Identification Possible	1.36		Staphylococcus haemolyticus	2.14		Staphylococcus haemolyticus	2.17		Staphylococcus haemolyticus	2.2
C74	No Organism Identification Possible	1.57		Staphylococcus lugdunensis	2.08		Staphylococcus lugdunensis	2.07		Staphylococcus lugdunensis	2.25
	Staphylococcus lugdunensis	2.13		Staphylococcus lugdunensis	2.18		Staphylococcus lugdunensis	2.2		Staphylococcus lugdunensis	2.18
	No Organism Identification Possible	1.58		Staphylococcus lugdunensis	2.22		Staphylococcus lugdunensis	2.1		Staphylococcus lugdunensis	2.26
C69	no peaks found			no peaks found			no peaks found			no peaks found
	no peaks found			no peaks found			no peaks found			Rothia mucilaginosa	1.86
	no peaks found			no peaks found			Rothia mucilaginosa	2.17		Rothia mucilaginosa	2.01
C70	Micrococcus luteus	2.11		Micrococcus luteus	2.11		Micrococcus luteus	2.14		Micrococcus luteus	2.13
	Micrococcus luteus	2.02		Micrococcus luteus	2.15		Micrococcus luteus	2.13		Micrococcus luteus	2.2
	Micrococcus luteus	1.8		Micrococcus luteus	2.21		Micrococcus luteus	2.15		Micrococcus luteus	2.27
D760/2	No Organism Identification Possible	1.47		Streptococcus equi ssp. zooepidemicus	2.22		Streptococcus equi ssp. zooepidemicus	2.09		Streptococcus equi ssp. zooepidemicus	1.85
	No Organism Identification Possible	1.52		Streptococcus equi ssp. zooepidemicus	2.25		Streptococcus equi ssp. zooepidemicus	2.01		Streptococcus equi ssp. zooepidemicus	2.06
	No Organism Identification Possible	1.62		Streptococcus equi ssp. zooepidemicus	2.06		Streptococcus equi ssp. zooepidemicus	1.81		Streptococcus equi ssp. zooepidemicus	1.93
D857	Staphylococcus aureus	2.21		Staphylococcus aureus	2.49		Staphylococcus aureus	2.44		Staphylococcus aureus	2.36
	Staphylococcus aureus	2.37		Staphylococcus aureus	2.51		Staphylococcus aureus	2.45		Staphylococcus aureus	2.41
	Staphylococcus aureus	2.37		Staphylococcus aureus	2.42		Staphylococcus aureus	2.47		Staphylococcus aureus	2.48
D041	No Organism Identification Possible	1.37		Rothia mucilaginosa	2.13		Rothia mucilaginosa	2.16		No Organism Identification Possible	1.47
	No Organism Identification Possible	1.61		no peaks found			Rothia mucilaginosa	2.07		Rothia mucilaginosa	2.09
	No Organism Identification Possible	1.3		Rothia mucilaginosa	2.05		no peaks found			No Organism Identification Possible	1.56
D053	Staphylococcus aureus	1.79		Staphylococcus aureus	2.36		Staphylococcus aureus	2.34		Staphylococcus aureus	2.32
	Staphylococcus aureus	2.14		Staphylococcus aureus	2.44		Staphylococcus aureus	2.39		Staphylococcus aureus	2.44
	Staphylococcus aureus	1.95		Staphylococcus aureus	2.36		Staphylococcus aureus	2.39		Staphylococcus aureus	2.43
D949	Staphylococcus lugdunensis	1.82		Staphylococcus lugdunensis	2.11		Staphylococcus lugdunensis	2.24		Staphylococcus lugdunensis	2.42
	Staphylococcus lugdunensis	2.06		Staphylococcus lugdunensis	2.23		Staphylococcus lugdunensis	2.24		Staphylococcus lugdunensis	2.41
	Staphylococcus lugdunensis	1.97		Staphylococcus lugdunensis	2.24		Staphylococcus lugdunensis	2.34		Staphylococcus lugdunensis	2.44
D951	Staphylococcus hominis	2.04		Staphylococcus hominis	2.15		Staphylococcus hominis	2.05		Staphylococcus hominis	2.26
	Staphylococcus hominis	1.91		Staphylococcus hominis	2.18		Staphylococcus hominis	2.19		Staphylococcus hominis	2.13
	Staphylococcus hominis	1.73		Staphylococcus hominis	2.17		Staphylococcus hominis	2.23		Staphylococcus hominis	2.32
D730	Staphylococcus epidermidis	1.83		Staphylococcus epidermidis	2.14		Staphylococcus epidermidis	1.96		Staphylococcus epidermidis	2.19
	Staphylococcus epidermidis	2.13		Staphylococcus epidermidis	2.08		Staphylococcus epidermidis	2.05		Staphylococcus epidermidis	2.13
	Staphylococcus epidermidis	2.08		Staphylococcus epidermidis	2		Staphylococcus epidermidis	2.11		Staphylococcus epidermidis	2.22
C277	No Organism Identification Possible	1.39		Staphylococcus epidermidis	1.82		Staphylococcus epidermidis	2.14		Staphylococcus epidermidis	2.08
	Staphylococcus epidermidis	1.75		Staphylococcus epidermidis	2.22		Staphylococcus epidermidis	2.09		Staphylococcus epidermidis	2.12
	No Organism Identification Possible	1.63		Staphylococcus epidermidis	2.22		Staphylococcus epidermidis	2.1		Staphylococcus epidermidis	2.21
C292	Staphylococcus warneri	1.94		Staphylococcus warneri	2.19		Staphylococcus warneri	2.07		Staphylococcus warneri	2.27
	Staphylococcus warneri	1.99		Staphylococcus warneri	1.79		Staphylococcus warneri	1.91		Staphylococcus warneri	2.05
	No Organism Identification Possible	1.28		Staphylococcus warneri	2.08		Staphylococcus warneri	1.79		Staphylococcus warneri	2.1
C307	Streptococcus pyogenes	2.37		Streptococcus pyogenes	1.98		Streptococcus pyogenes	2.44		Streptococcus pyogenes	2.44
	Streptococcus pyogenes	2.4		Streptococcus pyogenes	2.14		Streptococcus pyogenes	2.48		Streptococcus pyogenes	2.47
	Streptococcus pyogenes	2.4		Streptococcus pyogenes	2.42		Streptococcus pyogenes	2.38		Streptococcus pyogenes	2.39
C406	Staphylococcus epidermidis	1.79		no peaks found			Staphylococcus epidermidis	2.14		Staphylococcus epidermidis	2.13
	No Organism Identification Possible	1.16		Staphylococcus epidermidis	2.22		Staphylococcus epidermidis	2.07		Staphylococcus epidermidis	2.18
	Staphylococcus epidermidis	1.71		Staphylococcus epidermidis	2.06		Staphylococcus epidermidis	2.16		Staphylococcus epidermidis	2.05
C307a	Staphylococcus aureus	2.24		Staphylococcus aureus	2.21		Staphylococcus aureus	2.38		Staphylococcus aureus	2.49
	Staphylococcus aureus	2.06		Staphylococcus aureus	2.29		Staphylococcus aureus	2.4		Staphylococcus aureus	2.41
	Staphylococcus aureus	2.15		Staphylococcus aureus	2.46		Staphylococcus aureus	2.45		Staphylococcus aureus	2.4
C307b	Streptococcus pyogenes	2.21		Streptococcus pyogenes	1.71		Streptococcus pyogenes	2.31		Streptococcus pyogenes	1.18
	Streptococcus pyogenes	1.77		Streptococcus pyogenes	2.18		Streptococcus pyogenes	2.14		Streptococcus pyogenes	2.13
	Streptococcus pyogenes	1.96		Streptococcus pyogenes	2.01		Streptococcus pyogenes	2.17		Streptococcus pyogenes	2.19
C288	Staphylococcus haemolyticus	1.88		Staphylococcus haemolyticus	1.96		Staphylococcus haemolyticus	2.09		Staphylococcus haemolyticus	2.12
	Staphylococcus haemolyticus	1.98		Staphylococcus haemolyticus	2		Staphylococcus haemolyticus	2.16		Staphylococcus haemolyticus	2.18
	Staphylococcus haemolyticus	1.96		Staphylococcus haemolyticus	2.03		Staphylococcus haemolyticus	2.2		Staphylococcus haemolyticus	2.18
I076	Staphylococcus aureus	1.89		Staphylococcus aureus	2.44		Staphylococcus aureus	2.32		Staphylococcus aureus	2.43
	Staphylococcus aureus	1.93		Staphylococcus aureus	2.27		Staphylococcus aureus	2.47		Staphylococcus aureus	2.31
	Staphylococcus aureus	1.98		Staphylococcus aureus	2.43		Staphylococcus aureus	2.5		Staphylococcus aureus	2.47
I138	Streptococcus mitis	1.82		Streptococcus mitis	2.09		Streptococcus mitis	1.87		Streptococcus mitis	2.18
	Streptococcus mitis	1.8		Streptococcus mitis	2		No Organism Identification Possible	1.45		Streptococcus mitis	2.19
	No Organism Identification Possible	1.67		Streptococcus mitis	2.02		Streptococcus mitis	1.94		Streptococcus mitis	2.33
C457	Staphylococcus epidermidis	2.13		Staphylococcus epidermidis	2.2		Staphylococcus epidermidis	2.07		Staphylococcus epidermidis	2.14
	Staphylococcus epidermidis	2		Staphylococcus epidermidis	1.96		Staphylococcus epidermidis	2.15		Staphylococcus epidermidis	2.09
	Staphylococcus epidermidis	2.03		Staphylococcus epidermidis	2.05		Staphylococcus epidermidis	2.18		Staphylococcus epidermidis	2.01
C459	Corynebacterium amycolatum	1.91		Corynebacterium amycolatum	2.22		Corynebacterium amycolatum	2.4		Corynebacterium amycolatum	2.39
	Corynebacterium amycolatum	2.22		Corynebacterium amycolatum	2.34		Corynebacterium amycolatum	2.3		Corynebacterium amycolatum	2.31
	Corynebacterium amycolatum	2.11		Corynebacterium amycolatum	2.3		Corynebacterium amycolatum	2.39		Corynebacterium amycolatum	2.45
I033	Lactobacillus plantarum	2.36		Lactobacillus plantarum	2.07		Lactobacillus plantarum	2.41		Lactobacillus plantarum	2.29
	Lactobacillus plantarum	2.3		Lactobacillus plantarum	2.35		Lactobacillus plantarum	2.44		Lactobacillus plantarum	2.4
	Lactobacillus plantarum	2.17		Lactobacillus plantarum	2.34		Lactobacillus plantarum	2.42		Lactobacillus plantarum	2.34
C380	No Organism Identification Possible	1.36		Streptococcus dysgalactiae	1.94		Streptococcus dysgalactiae	1.99		Streptococcus dysgalactiae	1.98
	Streptococcus dysgalactiae	1.82		Streptococcus dysgalactiae	2.05		Streptococcus dysgalactiae	1.97		Streptococcus dysgalactiae	2.08
	Streptococcus dysgalactiae	1.88		Streptococcus dysgalactiae	2.05		Streptococcus dysgalactiae	2.14		Streptococcus dysgalactiae	2.05
C433	Streptococcus pneumoniae	1.83		Streptococcus pneumoniae	2.01		Streptococcus pneumoniae	2.24		Streptococcus pneumoniae	2.21
	Streptococcus pneumoniae	2.26		Streptococcus pneumoniae	2.32		Streptococcus pneumoniae	2.11		Streptococcus pneumoniae	2.25
	Streptococcus pneumoniae	2.25		Streptococcus pneumoniae	2.41		Streptococcus pneumoniae	2.19		Streptococcus pneumoniae	2.13
D529	Enterococcus faecalis	1.93		Enterococcus faecalis	2.38		Enterococcus faecalis	2.53		Enterococcus faecalis	2.53
	No Organism Identification Possible	1.24		Enterococcus faecalis	2.41		Enterococcus faecalis	2.47		Enterococcus faecalis	2.54
	No Organism Identification Possible	1.53		Enterococcus faecalis	2.37		Enterococcus faecalis	2.46		Enterococcus faecalis	2.47
D532	Staphylococcus haemolyticus	1.83		Staphylococcus haemolyticus	2.08		Staphylococcus haemolyticus	2.05		Staphylococcus haemolyticus	2.11
	Staphylococcus haemolyticus	1.92		Staphylococcus haemolyticus	2.02		Staphylococcus haemolyticus	2.07		Staphylococcus haemolyticus	2.13
	Staphylococcus haemolyticus	1.81		Staphylococcus haemolyticus	2.22		Staphylococcus haemolyticus	1.98		Staphylococcus haemolyticus	2.25
D535	Staphylococcus saprophyticus	2.09		Staphylococcus saprophyticus	2.07		Staphylococcus saprophyticus	2.26		Staphylococcus saprophyticus	2.31
	Staphylococcus saprophyticus	2.11		Staphylococcus saprophyticus	2.15		Staphylococcus saprophyticus	2.24		Staphylococcus saprophyticus	2.26
	Staphylococcus saprophyticus	2.04		Staphylococcus saprophyticus	2.15		Staphylococcus saprophyticus	2.29		Staphylococcus saprophyticus	2.21
D422	Corynebacterium amycolatum	2.04		Corynebacterium amycolatum	2.2		Corynebacterium amycolatum	2.08		Corynebacterium amycolatum	2.29
	No Organism Identification Possible	1.4		Corynebacterium amycolatum	2.04		Corynebacterium amycolatum	1.98		Corynebacterium amycolatum	2.24
	No Organism Identification Possible	1.54		Corynebacterium amycolatum	1.82		Corynebacterium amycolatum	2.13		Corynebacterium amycolatum	2.22
D451	Staphylococcus aureus	2.36		Staphylococcus aureus	2.52		Staphylococcus aureus	2.38		Staphylococcus aureus	2.47
	Staphylococcus aureus	2.22		Staphylococcus aureus	2.49		Staphylococcus aureus	2.5		Staphylococcus aureus	2.42
	Staphylococcus aureus	2.11		Staphylococcus aureus	2.53		Staphylococcus aureus	2.47		Staphylococcus aureus	2.5
D642	Corynebacterium amycolatum	1.87		Corynebacterium amycolatum	1.79		Corynebacterium amycolatum	2.3		Corynebacterium amycolatum	2.37
	Corynebacterium amycolatum	2.02		Corynebacterium amycolatum	1.82		Corynebacterium amycolatum	2.2		Corynebacterium amycolatum	2.31
	Corynebacterium amycolatum	1.75		Corynebacterium amycolatum	2.03		Corynebacterium amycolatum	2.31		Corynebacterium amycolatum	2.25
D643	No Organism Identification Possible	1.1		No Organism Identification Possible	1.65		Corynebacterium aurimucosum	1.77		Corynebacterium aurimucosum	1.93
	No Organism Identification Possible	1.36		Corynebacterium aurimucosum	2.13		Corynebacterium aurimucosum	2.23		Corynebacterium aurimucosum	2.26
	No Organism Identification Possible	1.33		Corynebacterium aurimucosum	2.25		Corynebacterium aurimucosum	2.19		Corynebacterium aurimucosum	2.13
D614	Staphylococcus epidermidis	1.92		Staphylococcus epidermidis	2.15		Staphylococcus epidermidis	2.05		Staphylococcus epidermidis	1.99
	Staphylococcus epidermidis	2.07		Staphylococcus epidermidis	2.15		Staphylococcus epidermidis	2.11		Staphylococcus epidermidis	2.16
	Staphylococcus epidermidis	2.13		Staphylococcus epidermidis	1.92		Staphylococcus epidermidis	2.03		Staphylococcus epidermidis	2.11
D727	Staphylococcus aureus	2.14		Staphylococcus aureus	2.22		Staphylococcus aureus	2.27		Staphylococcus aureus	2.46
	Staphylococcus aureus	2.25		Staphylococcus aureus	2.17		Staphylococcus aureus	2.44		Staphylococcus aureus	2.47
	Staphylococcus aureus	2.37		Staphylococcus aureus	2.38		Staphylococcus aureus	2.36		Staphylococcus aureus	2.5
D728	Staphylococcus epidermidis	1.92		Staphylococcus epidermidis	1.98		Staphylococcus epidermidis	2.14		Staphylococcus epidermidis	2.16
	Staphylococcus epidermidis	1.94		Staphylococcus epidermidis	2.02		Staphylococcus epidermidis	2.16		Staphylococcus epidermidis	2.14
	Staphylococcus epidermidis	1.93		Staphylococcus epidermidis	2.26		Staphylococcus epidermidis	2.2		Staphylococcus epidermidis	1.98
D705	No Organism Identification Possible	1.34		Streptococcus salivarius	2.03		Streptococcus salivarius	2.05		Streptococcus salivarius	2.11
	Streptococcus salivarius	1.76		Streptococcus salivarius	2.02		Streptococcus salivarius	2.12		Streptococcus salivarius	2.15
	Streptococcus salivarius	2.01		Streptococcus salivarius	2.05		Streptococcus salivarius	2.19		Streptococcus salivarius	2.16
I646	Enterococcus faecalis	1.95		Enterococcus faecalis	2.12		Enterococcus faecalis	2.48		Enterococcus faecalis	2.54
	Enterococcus faecalis	2.29		Enterococcus faecalis	2.43		Enterococcus faecalis	2.42		Enterococcus faecalis	2.48
	Enterococcus faecalis	2.18		Enterococcus faecalis	2.34		Enterococcus faecalis	2.5		Enterococcus faecalis	2.46
I647	Enterococcus faecalis	1.94		Enterococcus faecalis	2.27		Enterococcus faecalis	2.45		Enterococcus faecalis	2.41
	Enterococcus faecalis	2.15		Enterococcus faecalis	2.45		Enterococcus faecalis	2.46		Enterococcus faecalis	2.5
	Enterococcus faecalis	2.14		Enterococcus faecalis	2.24		Enterococcus faecalis	2.55		Enterococcus faecalis	2.47
I571	Staphylococcus epidermidis	1.87		Staphylococcus epidermidis	2.23		Staphylococcus epidermidis	2.18		Staphylococcus epidermidis	2.25
	Staphylococcus epidermidis	2.05		Staphylococcus epidermidis	2.15		Staphylococcus epidermidis	2.21		Staphylococcus epidermidis	2.19
	Staphylococcus epidermidis	1.94		Staphylococcus epidermidis	2.18		Staphylococcus epidermidis	2.09		Staphylococcus epidermidis	2.27
I378a	Staphylococcus haemolyticus	2.06		Staphylococcus haemolyticus	2.08		Staphylococcus haemolyticus	2.14		Staphylococcus haemolyticus	2.11
	Staphylococcus haemolyticus	2.01		Staphylococcus haemolyticus	1.96		Staphylococcus haemolyticus	2.08		Staphylococcus haemolyticus	2.18
	No Organism Identification Possible	1.65		Staphylococcus haemolyticus	2.06		Staphylococcus haemolyticus	2.11		Staphylococcus haemolyticus	2.21
D289	No Organism Identification Possible	1.28		Corynebacterium coyleae	2.02		Corynebacterium coyleae	1.84		No Organism Identification Possible	1.68
	No Organism Identification Possible	1.11		Corynebacterium coyleae	2.12		Corynebacterium coyleae	1.83		Corynebacterium coyleae	2.06
	No Organism Identification Possible	1.27		Corynebacterium coyleae	2.13		Corynebacterium coyleae	1.81		Corynebacterium coyleae	2.01
I222	No Organism Identification Possible	1.67		Staphylococcus hominis	1.88		Staphylococcus hominis	2.02		Staphylococcus hominis	2.23
	No Organism Identification Possible	1.63		Staphylococcus hominis	2.16		Staphylococcus hominis	1.94		Staphylococcus hominis	2.3
	No Organism Identification Possible	1.49		Staphylococcus hominis	2.07		Staphylococcus hominis	2.16		Staphylococcus hominis	2.28
I390	Staphylococcus epidermidis	1.7		Staphylococcus epidermidis	2.14		Staphylococcus epidermidis	2.17		Staphylococcus epidermidis	2.11
	Staphylococcus epidermidis	1.79		Staphylococcus epidermidis	2.03		Staphylococcus epidermidis	2.15		Staphylococcus epidermidis	2.16
	Staphylococcus epidermidis	1.74		Staphylococcus epidermidis	2.07		Staphylococcus epidermidis	2.09		Staphylococcus epidermidis	2.03
I591	No Organism Identification Possible	1.3		No Organism Identification Possible	1.32		Staphylococcus haemolyticus	2.1		Staphylococcus haemolyticus	2.24
	No Organism Identification Possible	1.47		Staphylococcus haemolyticus	2.1		Staphylococcus haemolyticus	2.16		Staphylococcus haemolyticus	2.26
	No Organism Identification Possible	1.28		Staphylococcus haemolyticus	2.14		Staphylococcus haemolyticus	2.17		Staphylococcus haemolyticus	2.23
C261	Staphylococcus aureus	2.07		Staphylococcus aureus	2.2		Staphylococcus aureus	2.43		Staphylococcus aureus	2.44
	Staphylococcus aureus	2.13		Staphylococcus aureus	2.34		Staphylococcus aureus	2.43		Staphylococcus aureus	2.48
	Staphylococcus aureus	2.13		Staphylococcus aureus	2.17		Staphylococcus aureus	2.47		Staphylococcus aureus	2.41
C354	No Organism Identification Possible	1.44		Streptococcus pyogenes	2.54		Streptococcus pyogenes	2.5		No Organism Identification Possible	1.61
	No Organism Identification Possible	1.25		Streptococcus pyogenes	2.47		Streptococcus pyogenes	2.55		Streptococcus pyogenes	2.4
	Streptococcus pyogenes	1.7		Streptococcus pyogenes	2.58		Streptococcus pyogenes	2.42		Streptococcus pyogenes	2.55
C357	No Organism Identification Possible	1.55		Enterococcus faecalis	2.3		Enterococcus faecalis	2.32		Enterococcus faecalis	2.46
	Enterococcus faecalis	1.87		Enterococcus faecalis	2.49		Enterococcus faecalis	2.21		Enterococcus faecalis	2.46
	Enterococcus faecalis	1.74		Enterococcus faecalis	2.43		Enterococcus faecalis	2.21		Enterococcus faecalis	2.43
C358	Staphylococcus aureus	2.3		Staphylococcus aureus	2.32		Staphylococcus aureus	2.32		Staphylococcus aureus	2.43
	Staphylococcus aureus	2.18		Staphylococcus aureus	2.31		Staphylococcus aureus	2.44		Staphylococcus aureus	2.48
	Staphylococcus aureus	2.23		Staphylococcus aureus	2.48		Staphylococcus aureus	2.42		Staphylococcus aureus	2.45
C359	Staphylococcus auricularis	2.15		Staphylococcus auricularis	2.24		Staphylococcus auricularis	2.49		Staphylococcus auricularis	2.42
	Staphylococcus auricularis	2.05		Staphylococcus auricularis	2.08		Staphylococcus auricularis	2.47		Staphylococcus auricularis	2.46
	Staphylococcus auricularis	2.23		Staphylococcus auricularis	2.28		Staphylococcus auricularis	2.43		Staphylococcus auricularis	2.35
C369	Staphylococcus epidermidis	1.97		Staphylococcus epidermidis	2.12		Staphylococcus epidermidis	2.15		Staphylococcus epidermidis	2.24
	Staphylococcus epidermidis	2.14		Staphylococcus epidermidis	2.13		Staphylococcus epidermidis	2.1		Staphylococcus epidermidis	2.18
	Staphylococcus epidermidis	2.09		Staphylococcus epidermidis	2.26		Staphylococcus epidermidis	2.06		Staphylococcus epidermidis	2.2
D628	Staphylococcus epidermidis	1.93		Staphylococcus epidermidis	2.16		Staphylococcus epidermidis	2.09		Staphylococcus epidermidis	2.07
	Staphylococcus epidermidis	1.73		Staphylococcus epidermidis	2.07		Staphylococcus epidermidis	2.14		Staphylococcus epidermidis	2.15
	Staphylococcus epidermidis	2.09		Staphylococcus epidermidis	2.07		Staphylococcus epidermidis	2.15		Staphylococcus epidermidis	2.15
D517	Staphylococcus haemolyticus	1.98		Staphylococcus haemolyticus	2.05		Staphylococcus haemolyticus	2.27		Staphylococcus haemolyticus	2.35
	Staphylococcus haemolyticus	2.01		Staphylococcus haemolyticus	1.88		Staphylococcus haemolyticus	2.37		Staphylococcus haemolyticus	2.28
	Staphylococcus haemolyticus	1.84		Staphylococcus haemolyticus	2.06		Staphylococcus haemolyticus	2.26		Staphylococcus haemolyticus	2.29
D454	No Organism Identification Possible	1.26		Streptococcus dysgalactiae	1.93		Streptococcus dysgalactiae	2.12		Streptococcus dysgalactiae	2.2
	Streptococcus dysgalactiae	1.83		Streptococcus dysgalactiae	2.01		Streptococcus dysgalactiae	2.24		Streptococcus dysgalactiae	1.89
	Streptococcus dysgalactiae	1.89		Streptococcus dysgalactiae	2.17		Streptococcus dysgalactiae	2.1		Streptococcus dysgalactiae	2.14
D614	Staphylococcus epidermidis	2		Staphylococcus epidermidis	2.06		Staphylococcus epidermidis	2.09		Staphylococcus epidermidis	1.97
	Staphylococcus epidermidis	1.87		Staphylococcus epidermidis	2.09		Staphylococcus epidermidis	2.02		Staphylococcus epidermidis	2
	Staphylococcus epidermidis	1.8		Staphylococcus epidermidis	2.17		Staphylococcus epidermidis	2		Staphylococcus epidermidis	2.08
D530	Staphylococcus aureus	2.35		Staphylococcus aureus	2.54		Staphylococcus aureus	2.41		Staphylococcus aureus	2.44
	Staphylococcus aureus	2.12		Staphylococcus aureus	2.47		Staphylococcus aureus	2.46		Staphylococcus aureus	2.47
	Staphylococcus aureus	2.2		Staphylococcus aureus	2.47		Staphylococcus aureus	2.48		Staphylococcus aureus	2.49
D531	Corynebacterium glucuronolyticum	2.09		Corynebacterium glucuronolyticum	2.29		Corynebacterium glucuronolyticum	2.28		Corynebacterium glucuronolyticum	2.34
	Corynebacterium glucuronolyticum	2.23		Corynebacterium glucuronolyticum	2.26		Corynebacterium glucuronolyticum	2.37		Corynebacterium glucuronolyticum	2.34
	Corynebacterium glucuronolyticum	2.25		Corynebacterium glucuronolyticum	2.33		Corynebacterium glucuronolyticum	2.33		Corynebacterium glucuronolyticum	2.32
D580	Staphylococcus aureus	2.21		Staphylococcus aureus	2.08		Staphylococcus aureus	2.27		Staphylococcus aureus	2.35
	Staphylococcus aureus	2.12		Staphylococcus aureus	2.31		Staphylococcus aureus	2.41		Staphylococcus aureus	2.36
	Staphylococcus aureus	2.14		Staphylococcus aureus	2.31		Staphylococcus aureus	2.43		Staphylococcus aureus	2.35
D581	No Organism Identification Possible	1.55		Micrococcus luteus	2.11		Micrococcus luteus	2.35		Micrococcus luteus	2.39
	No Organism Identification Possible	1.67		No Organism Identification Possible	1.69		Micrococcus luteus	2.38		Micrococcus luteus	2.41
	Micrococcus luteus	1.89		Micrococcus luteus	2.1		Micrococcus luteus	2.4		Micrococcus luteus	2.41
D614	Staphylococcus haemolyticus	2.08		Staphylococcus haemolyticus	2.37		Staphylococcus haemolyticus	2.04		Staphylococcus haemolyticus	2.1
	Staphylococcus haemolyticus	2.1		Staphylococcus haemolyticus	2.36		Staphylococcus haemolyticus	2.01		Staphylococcus haemolyticus	1.7
	Staphylococcus haemolyticus	2.11		Staphylococcus haemolyticus	2.3		Staphylococcus haemolyticus	1.9		Staphylococcus haemolyticus	1.98
D659	No Organism Identification Possible	1.69		Staphylococcus epidermidis	1.86		Staphylococcus epidermidis	2.06		Staphylococcus epidermidis	2.15
	No Organism Identification Possible	1.56		Staphylococcus epidermidis	1.8		Staphylococcus epidermidis	2.01		Staphylococcus epidermidis	1.98
	Staphylococcus epidermidis	1.86		Staphylococcus epidermidis	2.07		Staphylococcus epidermidis	1.94		Staphylococcus epidermidis	2.08
D631	Streptococcus anginosus	2		Streptococcus anginosus	2.03		Streptococcus anginosus	2.22		Streptococcus anginosus	2.12
	Streptococcus anginosus	2.1		Streptococcus anginosus	2.01		Streptococcus anginosus	2.16		Streptococcus anginosus	2.07
	Streptococcus anginosus	2.23		Streptococcus anginosus	2		Streptococcus anginosus	2.16		Streptococcus anginosus	2.13
D617	Staphylococcus lugdunensis	1.77		Staphylococcus lugdunensis	1.93		Staphylococcus lugdunensis	1.96		Staphylococcus lugdunensis	2.08
	Staphylococcus lugdunensis	1.89		Staphylococcus lugdunensis	1.99		Staphylococcus lugdunensis	2.02		Staphylococcus lugdunensis	2.15
	Staphylococcus lugdunensis	1.9		Staphylococcus lugdunensis	1.97		Staphylococcus lugdunensis	2.03		Staphylococcus lugdunensis	2.09
D617	Enterococcus faecalis	2.01		Enterococcus faecalis	2.31		Enterococcus faecalis	2.41		Enterococcus faecalis	2.38
	Enterococcus faecalis	2.21		Enterococcus faecalis	2.36		Enterococcus faecalis	2.49		Enterococcus faecalis	2.18
	Enterococcus faecalis	1.97		Enterococcus faecalis	2.28		Enterococcus faecalis	2.49		Enterococcus faecalis	2.34
D742	Streptococcus pneumoniae	2.26		Streptococcus pneumoniae	2.37		Streptococcus pneumoniae	2.31		Streptococcus pneumoniae	2.36
	Streptococcus pneumoniae	2.43		Streptococcus pneumoniae	2.5		Streptococcus pneumoniae	2.38		Streptococcus pneumoniae	2.22
	Streptococcus pneumoniae	2.29		Streptococcus pneumoniae	2.48		Streptococcus pneumoniae	2.44		Streptococcus pneumoniae	2.2
D724	Streptococcus pneumoniae	2.32		Streptococcus pneumoniae	2.45		Streptococcus pneumoniae	2.26		Streptococcus pneumoniae	2.24
	Streptococcus pneumoniae	2.35		Streptococcus pneumoniae	2.3		Streptococcus pneumoniae	2.28		Streptococcus pneumoniae	2.32
	Streptococcus pneumoniae	2.22		Streptococcus pneumoniae	2.39		Streptococcus pneumoniae	2.44		Streptococcus pneumoniae	2.22
I869	No Organism Identification Possible	1.64		Staphylococcus haemolyticus	2.25		Staphylococcus haemolyticus	2.11		Staphylococcus haemolyticus	2.21
	Staphylococcus haemolyticus	1.83		Staphylococcus haemolyticus	1.98		Staphylococcus haemolyticus	2.01		Staphylococcus haemolyticus	2.17
	Staphylococcus haemolyticus	1.82		Staphylococcus haemolyticus	2.26		Staphylococcus haemolyticus	2.01		Staphylococcus haemolyticus	2.17
C345	Staphylococcus aureus	2.06		Staphylococcus aureus	2.32		Staphylococcus aureus	2.45		Staphylococcus aureus	2.35
	Staphylococcus aureus	1.99		Staphylococcus aureus	2.3		Staphylococcus aureus	2.36		Staphylococcus aureus	2.35
	Staphylococcus aureus	2.23		Staphylococcus aureus	2.3		Staphylococcus aureus	2.46		Staphylococcus aureus	2.41
I912	Rothia mucilaginosa	1.73		Rothia mucilaginosa	2.09		No Organism Identification Possible	1.47		Rothia mucilaginosa	2.05
	Rothia mucilaginosa	1.72		Rothia mucilaginosa	2.07		Rothia mucilaginosa	1.87		Rothia mucilaginosa	2.11
	No Organism Identification Possible	1.42		Rothia mucilaginosa	2.13		Rothia mucilaginosa	2.05		no peaks found
C276	Staphylococcus epidermidis	1.73		Staphylococcus epidermidis	2.02		Staphylococcus epidermidis	2.19		Staphylococcus epidermidis	2.09
	Staphylococcus epidermidis	1.81		Staphylococcus epidermidis	1.9		Staphylococcus epidermidis	2.11		Staphylococcus epidermidis	2.12
	No Organism Identification Possible	1.6		Staphylococcus epidermidis	1.9		Staphylococcus epidermidis	2.19		Staphylococcus epidermidis	2.12
	with errors	1.98478			2.20712			2.23694			2.26406
	w/o errors	2.08512			2.21384			2.24226			2.2756

## Sheet: G-
Manual				Manual semiextraction			Manual "wet"			Colonyst "wet"
D718	Escherichia coli	2.48		Escherichia coli	2.51		Escherichia coli	2.43		Escherichia coli	2.6
	Escherichia coli	2.41		Escherichia coli	2.49		Escherichia coli	2.45		Escherichia coli	2.6
	Escherichia coli	2.45		Escherichia coli	2.23		Escherichia coli	2.48		Escherichia coli	2.65
D785	Klebsiella pneumoniae	2.15		Klebsiella pneumoniae	2.06		Klebsiella pneumoniae	1.95		Klebsiella pneumoniae	2.45
	Klebsiella pneumoniae	2.22		Klebsiella pneumoniae	2.27		Klebsiella pneumoniae	2.29		Klebsiella pneumoniae	2.02
	Klebsiella pneumoniae	2.14		Klebsiella pneumoniae	2.18		Klebsiella pneumoniae	2.34		Klebsiella pneumoniae	2.59
mcr-1	Escherichia coli	2.37		Escherichia coli	2.48		Escherichia coli	2.5		Escherichia coli	2.52
	Escherichia coli	2.51		Escherichia coli	2.52		Escherichia coli	2.48		Escherichia coli	2.47
	Escherichia coli	2.46		Escherichia coli	2.46		Escherichia coli	2.47		Escherichia coli	2.53
D785	Proteus mirabilis	2.45		Proteus mirabilis	2.31		Proteus mirabilis	2.37		Proteus mirabilis	2.44
	Proteus mirabilis	2.35		Proteus mirabilis	2.45		Proteus mirabilis	2.24		Proteus mirabilis	2.41
	Proteus mirabilis	2.34		Proteus mirabilis	2.35		Proteus mirabilis	2.26		Proteus mirabilis	2.38
D784	Morganella morganii	2.43		Morganella morganii	2.36		Morganella morganii	2.36		Morganella morganii	2.45
	Morganella morganii	2.46		Morganella morganii	2.32		Morganella morganii	2.35		Morganella morganii	2.44
	Morganella morganii	2.3		Morganella morganii	2.35		Morganella morganii	2.28		Morganella morganii	2.4
D517	Klebsiella pneumoniae	2.46		Klebsiella pneumoniae	2.44		Klebsiella pneumoniae	2.42		Klebsiella pneumoniae	2.43
	Klebsiella pneumoniae	2.41		Klebsiella pneumoniae	2.46		Klebsiella pneumoniae	2.28		Klebsiella pneumoniae	2.47
	Klebsiella pneumoniae	2.31		Klebsiella pneumoniae	2.47		Klebsiella pneumoniae	2.41		Klebsiella pneumoniae	2.48
C830	Escherichia coli	2.35		Escherichia coli	2.46		Escherichia coli	2.49		Escherichia coli	2.46
	Escherichia coli	2.39		Escherichia coli	2.39		Escherichia coli	2.46		Escherichia coli	2.5
	Escherichia coli	2.36		Escherichia coli	2.37		Escherichia coli	2.39		Escherichia coli	2.55
C836	Providencia rettgeri	2.37		Providencia rettgeri	2.2		Providencia rettgeri	2.3		Providencia rettgeri	2.46
	Providencia rettgeri	2.15		Providencia rettgeri	2.43		Providencia rettgeri	2.26		Providencia rettgeri	2.38
	Providencia rettgeri	2.35		Providencia rettgeri	2.44		Providencia rettgeri	2.35		Providencia rettgeri	2.36
C368	Proteus vulgaris	2.51		Proteus vulgaris	2.43		Proteus vulgaris	2.43		Proteus vulgaris	2.48
	Proteus vulgaris	2.32		Proteus vulgaris	2.38		Proteus vulgaris	2.35		Proteus vulgaris	2.47
	Proteus vulgaris	2.33		Proteus vulgaris	2.48		Proteus vulgaris	2.44		Proteus vulgaris	2.42
C859	Klebsiella oxytoca	2.14		Klebsiella oxytoca	2.18		Klebsiella oxytoca	2.35		Klebsiella oxytoca	2.29
	Klebsiella oxytoca	2.32		Klebsiella oxytoca	2.07		Klebsiella oxytoca	2.33		Klebsiella oxytoca	2.34
	Klebsiella oxytoca	2.36		Klebsiella oxytoca	2.32		Klebsiella oxytoca	2.33		Klebsiella oxytoca	2.39
C814	Pseudomonas aeruginosa	2.3		Pseudomonas aeruginosa	2.26		Pseudomonas aeruginosa	2.41		Pseudomonas aeruginosa	2.46
	Pseudomonas aeruginosa	2.43		Pseudomonas aeruginosa	2.31		Pseudomonas aeruginosa	2.41		Pseudomonas aeruginosa	2.49
	Pseudomonas aeruginosa	2.46		Pseudomonas aeruginosa	2.36		Pseudomonas aeruginosa	2.37		Pseudomonas aeruginosa	2.5
C820	Enterobacter cloacae	2.3		Enterobacter cloacae	2.16		Enterobacter cloacae	2.38		Enterobacter cloacae	2.3
	Enterobacter cloacae	2.38		Enterobacter cloacae	2.16		Enterobacter cloacae	2.37		Enterobacter cloacae	2.39
	Enterobacter cloacae	2.29		Enterobacter cloacae	2.1		Enterobacter cloacae	2.29		Enterobacter cloacae	2.33
C817	Pseudomonas aeruginosa	2.44		Pseudomonas aeruginosa	2.43		Pseudomonas aeruginosa	2.41		Pseudomonas aeruginosa	2.44
	Pseudomonas aeruginosa	2.32		Pseudomonas aeruginosa	2.39		Pseudomonas aeruginosa	2.45		Pseudomonas aeruginosa	2.49
	Pseudomonas aeruginosa	2.38		Pseudomonas aeruginosa	2.45		Pseudomonas aeruginosa	2.39		Pseudomonas aeruginosa	2.49
C821	Enterobacter cloacae	2.33		Enterobacter cloacae	2.36		Enterobacter cloacae	2.31		Enterobacter cloacae	2.32
	Enterobacter cloacae	2.34		Enterobacter cloacae	2.34		Enterobacter cloacae	2.37		Enterobacter cloacae	2.39
	Enterobacter cloacae	2.33		Enterobacter cloacae	2.05		Enterobacter cloacae	2.4		Enterobacter cloacae	2.44
C797	Enterobacter asburiae	2.27		Enterobacter asburiae	2.3		Enterobacter asburiae	2.12		Enterobacter asburiae	2.23
	Enterobacter asburiae	2.13		Enterobacter asburiae	1.99		Enterobacter asburiae	1.92		Enterobacter asburiae	2.26
	Enterobacter asburiae	2.25		Enterobacter asburiae	2.35		Enterobacter asburiae	2.24		Enterobacter asburiae	2.25
C23	Haemophilus influenzae	2.28		Haemophilus influenzae	2.14		Haemophilus influenzae	2.3		Haemophilus influenzae	2.35
	Haemophilus influenzae	2.27		Haemophilus influenzae	2.27		Haemophilus influenzae	2.35		Haemophilus influenzae	2.38
	Haemophilus influenzae	2.23		Haemophilus influenzae	2.29		Haemophilus influenzae	2.35		Haemophilus influenzae	2.42
C25a	Haemophilus influenzae	2.45		Haemophilus influenzae	2.19		Haemophilus influenzae	2.4		Haemophilus influenzae	2.51
	Haemophilus influenzae	2.38		Haemophilus influenzae	2.29		Haemophilus influenzae	2.39		Haemophilus influenzae	2.33
	Haemophilus influenzae	2.35		Haemophilus influenzae	2.42		Haemophilus influenzae	2.36		Haemophilus influenzae	2.47
I54	Pseudomonas aeruginosa	2.35		Pseudomonas aeruginosa	2.2		Pseudomonas aeruginosa	2.4		Pseudomonas aeruginosa	2.51
	Pseudomonas aeruginosa	2.48		Pseudomonas aeruginosa	2.4		Pseudomonas aeruginosa	2.51		Pseudomonas aeruginosa	2.52
	Pseudomonas aeruginosa	2.5		Pseudomonas aeruginosa	2.52		Pseudomonas aeruginosa	2.44		Pseudomonas aeruginosa	2.57
I67	Proteus vulgaris	2.49		Proteus vulgaris	2.43		Proteus vulgaris	2.42		Proteus vulgaris	2.57
	Proteus vulgaris	2.38		Proteus vulgaris	2.21		Proteus vulgaris	2.55		Proteus vulgaris	2.6
	Proteus vulgaris	2.42		Proteus vulgaris	2.62		Proteus vulgaris	2.56		Proteus vulgaris	2.6
D080	Escherichia coli	2.61		Escherichia coli	2.51		Escherichia coli	2.57		Escherichia coli	2.62
	Escherichia coli	2.49		Escherichia coli	2.58		Escherichia coli	2.5		Escherichia coli	2.57
	Escherichia coli	2.57		Escherichia coli	2.59		Escherichia coli	2.55		Escherichia coli	2.56
D91	Citrobacter freundii	2.44		Citrobacter freundii	2.43		Citrobacter freundii	2.41		Citrobacter freundii	2.37
	Citrobacter freundii	2.34		Citrobacter freundii	2.35		Citrobacter freundii	2.44		Citrobacter freundii	2.42
	Citrobacter freundii	2.36		Citrobacter freundii	2.43		Citrobacter freundii	2.38		Citrobacter freundii	2.39
D991	Salmonella sp.	2.36		Salmonella sp.	2.41		Salmonella sp.	2.31		Salmonella sp.	2.33
	Salmonella sp.	2.28		Salmonella sp.	2.36		Salmonella sp.	2.39		Salmonella sp.	2.41
	Salmonella sp.	2.31		Salmonella sp.	2.38		Salmonella sp.	2.34		Salmonella sp.	2.37
I156	Klebsiella oxytoca	2.11		Klebsiella oxytoca	2.29		Klebsiella oxytoca	2.43		Klebsiella oxytoca	2.41
	Klebsiella oxytoca	2.19		Klebsiella oxytoca	2.25		Klebsiella oxytoca	2.46		Klebsiella oxytoca	2.45
	Klebsiella oxytoca	2.27		Klebsiella oxytoca	2.34		Klebsiella oxytoca	2.45		Klebsiella oxytoca	2.13
C129	Escherichia coli	2.3		Escherichia coli	2.45		Escherichia coli	2.46		Escherichia coli	2.45
	Escherichia coli	2.4		Escherichia coli	2.54		Escherichia coli	2.36		Escherichia coli	2.44
	Escherichia coli	2.56		Escherichia coli	2.5		Escherichia coli	2.29		Escherichia coli	2.52
C179	Klebsiella pneumoniae	2.41		Klebsiella pneumoniae	2.26		Klebsiella pneumoniae	2.39		Klebsiella pneumoniae	2.37
	Klebsiella pneumoniae	2.27		Klebsiella pneumoniae	2.18		Klebsiella pneumoniae	2.37		Klebsiella pneumoniae	2.37
	Klebsiella pneumoniae	2.24		Klebsiella pneumoniae	2.48		Klebsiella pneumoniae	2.38		Klebsiella pneumoniae	2.39
C180	Escherichia coli	2.39		Escherichia coli	2.4		Escherichia coli	2.37		Escherichia coli	2.31
	Escherichia coli	2.3		Escherichia coli	2.29		Escherichia coli	2.3		Escherichia coli	2.32
	Escherichia coli	2.24		Escherichia coli	2.26		Escherichia coli	2.3		Escherichia coli	2.37
C51	Morganella morganii	2.71		Morganella morganii	2.63		Morganella morganii	2.7		Morganella morganii	2.64
	Morganella morganii	2.44		Morganella morganii	2.68		Morganella morganii	2.7		Morganella morganii	2.7
	Morganella morganii	2.49		Morganella morganii	2.27		Morganella morganii	2.69		Morganella morganii	2.68
C196	Enterobacter asburiae	2.39		Enterobacter asburiae	2.31		Enterobacter asburiae	2.27		Enterobacter asburiae	2.28
	Enterobacter asburiae	2.17		Enterobacter asburiae	2.1		Enterobacter asburiae	2.23		Enterobacter asburiae	2.33
	Enterobacter asburiae	2.19		Enterobacter asburiae	2.27		Enterobacter asburiae	2.29		Enterobacter asburiae	2.34
A726	Providencia stuartii	2.44		Providencia stuartii	2.38		Providencia stuartii	2.42		Providencia stuartii	2.48
	Providencia stuartii	2.41		Providencia stuartii	2.18		Providencia stuartii	2.45		Providencia stuartii	2.5
	Providencia stuartii	2.43		Providencia stuartii	2.54		Providencia stuartii	2.52		Providencia stuartii	2.42
D912	Salmonella sp.	2.4		Salmonella sp.	2.5		Salmonella sp.	2.46		Salmonella sp.	2.47
	Salmonella sp.	2.43		Salmonella sp.	2.46		Salmonella sp.	2.49		Salmonella sp.	2.42
	Salmonella sp.	2.4		Salmonella sp.	2.38		Salmonella sp.	2.43		Salmonella sp.	2.5
D973	Citrobacter braakii	2.02		Citrobacter braakii	2.01		Citrobacter braakii	1.85		Citrobacter braakii	2.27
	Citrobacter braakii	1.92		Citrobacter braakii	1.85		Citrobacter braakii	2.24		Citrobacter braakii	2.31
	Citrobacter braakii	2.19		Citrobacter braakii	2.07		Citrobacter braakii	2.11		Citrobacter braakii	2.35
D047	Escherichia coli	2.48		Escherichia coli	2.35		Escherichia coli	2.53		Escherichia coli	2.5
	Escherichia coli	2.16		Escherichia coli	2.35		Escherichia coli	2.49		Escherichia coli	2.55
	Escherichia coli	2.55		Escherichia coli	2.44		Escherichia coli	2.57		Escherichia coli	2.56
D052	Escherichia coli	2.47		Escherichia coli	2.58		Escherichia coli	2.38		Escherichia coli	2.55
	Escherichia coli	2.47		Escherichia coli	2.54		Escherichia coli	2.55		Escherichia coli	2.55
	Escherichia coli	2.33		Escherichia coli	2.42		Escherichia coli	2.46		Escherichia coli	2.54
D900	Klebsiella oxytoca	2.12		Klebsiella oxytoca	2.19		Klebsiella oxytoca	2.35		Klebsiella oxytoca	2.35
	Klebsiella oxytoca	2.36		Klebsiella oxytoca	2.27		Klebsiella oxytoca	2.26		Klebsiella oxytoca	2.44
	Klebsiella oxytoca	2.08		Klebsiella oxytoca	2		Klebsiella oxytoca	2.33		Klebsiella oxytoca	2.44
D854	Hafnia alvei	2.07		Hafnia alvei	2.2		Hafnia alvei	2.35		Hafnia alvei	2.41
	Hafnia alvei	2.29		Hafnia alvei	2.36		Hafnia alvei	2.36		Hafnia alvei	2.39
	Hafnia alvei	2.41		Hafnia alvei	2.39		Hafnia alvei	2.43		Hafnia alvei	2.36
D851	Providencia stuartii	2.26		Providencia stuartii	2.26		Providencia stuartii	2.28		Providencia stuartii	2.41
	Providencia stuartii	2.41		Providencia stuartii	2.32		Providencia stuartii	2.42		Providencia stuartii	2.4
	Providencia stuartii	2.32		Providencia stuartii	2.24		Providencia stuartii	2.36		Providencia stuartii	2.43
C255	Pseudomonas aeruginosa	1.91		Pseudomonas aeruginosa	2.2		Pseudomonas aeruginosa	2.33		Pseudomonas aeruginosa	2.29
	Pseudomonas aeruginosa	2.06		Pseudomonas aeruginosa	2.1		Pseudomonas aeruginosa	2.3		Pseudomonas aeruginosa	2.38
	Pseudomonas aeruginosa	2.13		Pseudomonas aeruginosa	2.26		Pseudomonas aeruginosa	2.32		Pseudomonas aeruginosa	2.38
C285	Enterobacter cloacae	2.38		Enterobacter cloacae	2.18		Enterobacter cloacae	2.23		Enterobacter cloacae	2.36
	Enterobacter cloacae	2.05		Enterobacter cloacae	2.17		Enterobacter cloacae	2.31		Enterobacter cloacae	2.37
	Enterobacter cloacae	2.36		Enterobacter cloacae	2.18		Enterobacter cloacae	2.33		Enterobacter cloacae	2.33
C295	Proteus vulgaris	1.89		Proteus vulgaris	1.93		Proteus vulgaris	2.11		Proteus vulgaris	2.06
	Proteus vulgaris	2.26		Proteus vulgaris	2.08		Proteus vulgaris	2.11		Proteus vulgaris	2.12
	Proteus vulgaris	2.27		Proteus vulgaris	2.27		Proteus vulgaris	2.19		Proteus vulgaris	2.25
C399	Citrobacter freundii	2.31		Citrobacter freundii	2.06		Citrobacter freundii	2.38		Citrobacter freundii	2.34
	Citrobacter freundii	2.39		Citrobacter freundii	2.34		Citrobacter freundii	2.35		Citrobacter freundii	2.32
	Citrobacter freundii	2.29		Citrobacter freundii	2.35		Citrobacter freundii	2.25		Citrobacter freundii	2.38
I668	Proteus mirabilis	2.26		Proteus mirabilis	2.36		Proteus mirabilis	2.24		Proteus mirabilis	2.32
	Proteus mirabilis	2.27		Proteus mirabilis	2.45		Proteus mirabilis	2.34		Proteus mirabilis	2.4
	Proteus mirabilis	2.13		Proteus mirabilis	2.19		Proteus mirabilis	2.35		Proteus mirabilis	2.43
I655	Klebsiella variicola	2.57		Klebsiella variicola	2.46		Klebsiella variicola	2.52		Klebsiella variicola	2.57
	Klebsiella variicola	2.45		Klebsiella variicola	2.52		Klebsiella variicola	2.51		Klebsiella variicola	2.5
	Klebsiella variicola	2.49		Klebsiella variicola	2.51		Klebsiella variicola	2.53		Klebsiella variicola	2.46
I677	Klebsiella pneumoniae	2.39		Klebsiella pneumoniae	2.35		Klebsiella pneumoniae	2.3		Klebsiella pneumoniae	2.37
	Klebsiella pneumoniae	2.29		Klebsiella pneumoniae	2.3		Klebsiella pneumoniae	2.38		Klebsiella pneumoniae	2.41
	Klebsiella pneumoniae	2.34		Klebsiella pneumoniae	2.34		Klebsiella pneumoniae	2.34		Klebsiella pneumoniae	2.41
I631	no peaks found			Haemophilus influenzae	2.41		Haemophilus influenzae	2.25		Haemophilus influenzae	2.57
	Haemophilus influenzae	2.29		Haemophilus influenzae	2.06		Haemophilus influenzae	2.36		Haemophilus influenzae	2.56
	Haemophilus influenzae	2.35		Haemophilus influenzae	2.33		Haemophilus influenzae	2.38		Haemophilus influenzae	2.49
I770	Klebsiella pneumoniae	2.54		Klebsiella pneumoniae	2.37		Klebsiella pneumoniae	2.52		Klebsiella pneumoniae	2.55
	Klebsiella pneumoniae	2.55		Klebsiella pneumoniae	2.34		Klebsiella pneumoniae	2.45		Klebsiella pneumoniae	2.44
	Klebsiella pneumoniae	2.49		Klebsiella pneumoniae	2.59		Klebsiella pneumoniae	2.41		Klebsiella pneumoniae	2.52
C423	Proteus mirabilis	2.39		Proteus mirabilis	2.45		Proteus mirabilis	2.39		Proteus mirabilis	2.4
	Proteus mirabilis	2.39		Proteus mirabilis	2.38		Proteus mirabilis	2.35		Proteus mirabilis	2.49
	Proteus mirabilis	2.39		Proteus mirabilis	2.49		Proteus mirabilis	2.47		Proteus mirabilis	2.47
C497	Escherichia coli	2.2		Escherichia coli	2.18		Escherichia coli	2.29		Escherichia coli	2.39
	Escherichia coli	2.16		Escherichia coli	2.19		Escherichia coli	2.25		Escherichia coli	2.36
	Escherichia coli	2.39		Escherichia coli	2.18		Escherichia coli	2.26		Escherichia coli	2.33
C500	Acinetobacter pittii	2.28		Acinetobacter pittii	2.36		Acinetobacter pittii	2.27		Acinetobacter pittii	2.3
	Acinetobacter pittii	2.13		Acinetobacter pittii	2.31		Acinetobacter pittii	2.3		Acinetobacter pittii	2.27
	Acinetobacter pittii	2.15		Acinetobacter pittii	2.27		Acinetobacter pittii	2.25		Acinetobacter pittii	2.35
I102	Pseudomonas aeruginosa	2.33		Pseudomonas aeruginosa	2.35		Pseudomonas aeruginosa	2.34		Pseudomonas aeruginosa	2.35
	Pseudomonas aeruginosa	2.08		Pseudomonas aeruginosa	2.25		Pseudomonas aeruginosa	2.44		Pseudomonas aeruginosa	2.36
	Pseudomonas aeruginosa	2.36		Pseudomonas aeruginosa	2.3		Pseudomonas aeruginosa	2.27		Pseudomonas aeruginosa	2.4
I128	Klebsiella variicola	2.14		Klebsiella variicola	2.15		Klebsiella variicola	2.42		Klebsiella variicola	2.35
	Klebsiella variicola	2.33		Klebsiella variicola	2.23		Klebsiella variicola	2.39		Klebsiella variicola	2.44
	Klebsiella variicola	1.76		Klebsiella variicola	2.51		Klebsiella variicola	2.5		Klebsiella variicola	2.37
C508	Escherichia coli	2.06		Escherichia coli	2.43		Escherichia coli	2.41		Escherichia coli	2.48
	Escherichia coli	2.36		Escherichia coli	2.48		Escherichia coli	2.44		Escherichia coli	2.34
	Escherichia coli	2.19		Escherichia coli	2.27		Escherichia coli	2.42		Escherichia coli	2.43
C728	Pseudomonas stutzeri	2.09		Pseudomonas stutzeri	2.24		Pseudomonas stutzeri	2.2		Pseudomonas stutzeri	2.34
	Pseudomonas stutzeri	1.98		Pseudomonas stutzeri	2.01		Pseudomonas stutzeri	2.1		Pseudomonas stutzeri	2.3
	Pseudomonas stutzeri	1.95		Pseudomonas stutzeri	2.06		Pseudomonas stutzeri	2.04		Pseudomonas stutzeri	2.22
C492	Klebsiella pneumoniae	1.74		Klebsiella pneumoniae	2.2		Klebsiella pneumoniae	2.33		Klebsiella pneumoniae	2.42
	Klebsiella pneumoniae	2.27		Klebsiella pneumoniae	2.32		Klebsiella pneumoniae	2.29		Klebsiella pneumoniae	2.29
	Klebsiella pneumoniae	1.99		Klebsiella pneumoniae	2.2		Klebsiella pneumoniae	2.32		Klebsiella pneumoniae	2.39
D442	Citrobacter freundii	1.96		Citrobacter freundii	2.24		Citrobacter freundii	1.99		Citrobacter freundii	2.31
	Citrobacter freundii	2.17		Citrobacter freundii	2.08		Citrobacter freundii	2.04		Citrobacter freundii	2.36
	Citrobacter freundii	2.03		Citrobacter freundii	2.19		Citrobacter freundii	2.09		Citrobacter freundii	2.26
D443	Salmonella sp.	2.38		Salmonella sp.	2.4		Salmonella sp.	2.43		Salmonella sp.	2.53
	Salmonella sp.	2.41		Salmonella sp.	2.51		Salmonella sp.	2.47		Salmonella sp.	2.46
	Salmonella sp.	2.4		Salmonella sp.	2.44		Salmonella sp.	2.44		Salmonella sp.	2.44
D417a	Escherichia coli	2.2		Escherichia coli	2.28		Escherichia coli	2.38		Escherichia coli	2.38
	Escherichia coli	2.34		Escherichia coli	2.56		Escherichia coli	2.46		Escherichia coli	2.5
	Escherichia coli	2.26		Escherichia coli	2.14		Escherichia coli	2.45		Escherichia coli	2.49
D417b	Proteus mirabilis	2.37		Proteus mirabilis	2.34		Proteus mirabilis	2.29		Proteus mirabilis	2.41
	Proteus mirabilis	2.34		Proteus mirabilis	2.31		Proteus mirabilis	2.34		Proteus mirabilis	2.43
	Proteus mirabilis	2.35		Proteus mirabilis	2.39		Proteus mirabilis	2.37		Proteus mirabilis	2.41
D490	Escherichia coli	2.44		Escherichia coli	2.45		Escherichia coli	2.61		Escherichia coli	2.49
	Escherichia coli	2.44		Escherichia coli	2.43		Escherichia coli	2.52		Escherichia coli	2.61
	Escherichia coli	2.39		Escherichia coli	2.46		Escherichia coli	2.58		Escherichia coli	2.55
D524	Providencia rettgeri	2.42		Providencia rettgeri	2.41		Providencia rettgeri	2.37		Providencia rettgeri	2.48
	Providencia rettgeri	2.46		Providencia rettgeri	2.43		Providencia rettgeri	2.35		Providencia rettgeri	2.53
	Providencia rettgeri	2.51		Providencia rettgeri	2.34		Providencia rettgeri	2.42		Providencia rettgeri	2.52
D526	Acinetobacter baumannii	2.41		Acinetobacter baumannii	2.37		Acinetobacter baumannii	2.32		Acinetobacter baumannii	2.47
	Acinetobacter baumannii	2.36		Acinetobacter baumannii	2.48		Acinetobacter baumannii	2.34		Acinetobacter baumannii	2.39
	Acinetobacter baumannii	2.17		Acinetobacter baumannii	2.44		Acinetobacter baumannii	2.37		Acinetobacter baumannii	2.39
D577	Moraxella catarrhalis	2.22		Moraxella catarrhalis	2.35		Moraxella catarrhalis	2.28		Moraxella catarrhalis	2.39
	Moraxella catarrhalis	2.17		Moraxella catarrhalis	2.09		Moraxella catarrhalis	2.21		Moraxella catarrhalis	2.31
	Moraxella catarrhalis	2.17		Moraxella catarrhalis	2.19		Moraxella catarrhalis	2.28		Moraxella catarrhalis	2.33
D608	Neisseria meningitidis	1.9		Neisseria meningitidis	1.97		Neisseria meningitidis	2.02		Neisseria meningitidis	2.15
	Neisseria meningitidis	2.06		Neisseria meningitidis	1.98		Neisseria meningitidis	2.09		Neisseria meningitidis	2.21
	Neisseria meningitidis	1.94		Neisseria meningitidis	2.04		Neisseria meningitidis	2.15		Neisseria meningitidis	2.18
D192	Neisseria gonorrhoeae	2.16		Neisseria gonorrhoeae	1.96		Neisseria gonorrhoeae	2.11		Neisseria gonorrhoeae	2.35
	Neisseria gonorrhoeae	2.07		Neisseria gonorrhoeae	2.13		Neisseria gonorrhoeae	2.13		Neisseria gonorrhoeae	2.25
	No Organism Identification Possible	1.45		Neisseria gonorrhoeae	2.07		Neisseria gonorrhoeae	2.24		Neisseria gonorrhoeae	2.38
D509	Morganella morganii	2.6		Morganella morganii	2.54		Morganella morganii	2.15		Morganella morganii	2.63
	Morganella morganii	2.55		Morganella morganii	2.54		Morganella morganii	2.28		Morganella morganii	2.65
	Morganella morganii	2.6		Morganella morganii	2.57		Morganella morganii	2.23		Morganella morganii	2.59
D871	Pseudomonas aeruginosa	2.39		Pseudomonas aeruginosa	2.34		Pseudomonas aeruginosa	2.33		Pseudomonas aeruginosa	2.35
	Pseudomonas aeruginosa	2.39		Pseudomonas aeruginosa	2.32		Pseudomonas aeruginosa	2.38		Pseudomonas aeruginosa	2.36
	Pseudomonas aeruginosa	2.4		Pseudomonas aeruginosa	2.46		Pseudomonas aeruginosa	2.35		Pseudomonas aeruginosa	2.45
D874	Escherichia coli	2.33		Escherichia coli	2.35		Escherichia coli	2.36		Escherichia coli	2.38
	Escherichia coli	2.44		Escherichia coli	2.33		Escherichia coli	2.39		Escherichia coli	2.4
	Escherichia coli	2.38		Escherichia coli	2.39		Escherichia coli	2.38		Escherichia coli	2.51
D172	Neisseria gonorrhoeae	2.08		Neisseria gonorrhoeae	2.26		Neisseria gonorrhoeae	2.26		Neisseria gonorrhoeae	2.32
	Neisseria gonorrhoeae	2.17		Neisseria gonorrhoeae	2.17		Neisseria gonorrhoeae	2.27		Neisseria gonorrhoeae	2.3
	Neisseria gonorrhoeae	1.94		Neisseria gonorrhoeae	2.27		Neisseria gonorrhoeae	2.21		Neisseria gonorrhoeae	2.28
D701	Citrobacter freundii	2.24		Citrobacter freundii	2.13		Citrobacter freundii	2.3		Citrobacter freundii	2.34
	Citrobacter freundii	2.27		Citrobacter freundii	2.28		Citrobacter freundii	2.33		Citrobacter freundii	2.26
	Citrobacter freundii	2.23		Citrobacter freundii	2.19		Citrobacter freundii	2.36		Citrobacter freundii	2.38
D711	Escherichia coli	2.16		Escherichia coli	2.37		Escherichia coli	2.23		Escherichia coli	2.43
	Escherichia coli	2.29		Escherichia coli	2.34		Escherichia coli	2.25		Escherichia coli	2.27
	Escherichia coli	2.25		Escherichia coli	2.41		Escherichia coli	2.25		Escherichia coli	2.23
D537	Neiserria subflava	2.13		Neiserria subflava	2.24		Neiserria subflava	2.29		Neiserria subflava	2.33
	Neiserria subflava	2.28		Neiserria subflava	2.23		Neiserria subflava	2.38		Neiserria subflava	2.41
	Neiserria subflava	2.25		Neiserria subflava	2.29		Neiserria subflava	2.31		Neiserria subflava	2.36
I631	Stenotrophomonas maltophilia	2.22		Stenotrophomonas maltophilia	2.26		Stenotrophomonas maltophilia	2.39		Stenotrophomonas maltophilia	2.34
	Stenotrophomonas maltophilia	2.17		Stenotrophomonas maltophilia	2.3		Stenotrophomonas maltophilia	2.33		Stenotrophomonas maltophilia	2.45
	Stenotrophomonas maltophilia	2.26		Stenotrophomonas maltophilia	2.31		Stenotrophomonas maltophilia	2.34		Stenotrophomonas maltophilia	2.34
I378b	Escherichia coli	2.27		Escherichia coli	2.26		Escherichia coli	2.33		Escherichia coli	2.42
	Escherichia coli	2.12		Escherichia coli	2.24		Escherichia coli	2.34		Escherichia coli	2.44
	Escherichia coli	2.35		Escherichia coli	2.35		Escherichia coli	2.36		Escherichia coli	2.49
D304	Escherichia coli	2.23		Escherichia coli	2.35		Escherichia coli	2.38		Escherichia coli	2.43
	Escherichia coli	2.06		Escherichia coli	2.43		Escherichia coli	2.42		Escherichia coli	2.45
	Escherichia coli	2.25		Escherichia coli	2.37		Escherichia coli	2.34		Escherichia coli	2.41
D323	Enterobacter cloacae	2.05		Enterobacter cloacae	2.21		Enterobacter cloacae	2.19		Enterobacter cloacae	2.15
	Enterobacter cloacae	2.13		Enterobacter cloacae	2.21		Enterobacter cloacae	2.2		Enterobacter cloacae	2.09
	Enterobacter cloacae	2.2		Enterobacter cloacae	2.37		Enterobacter cloacae	2.22		Enterobacter cloacae	2.16
I781	Haemophilus influenzae	2.09		Haemophilus influenzae	2.06		Haemophilus influenzae	2.37		Haemophilus influenzae	2.38
	Haemophilus influenzae	2.2		Haemophilus influenzae	2.35		Haemophilus influenzae	2.41		Haemophilus influenzae	2.35
	Haemophilus influenzae	2.29		Haemophilus influenzae	2.13		Haemophilus influenzae	2.35		Haemophilus influenzae	2.41
D288	Klebsiella oxytoca	1.99		Klebsiella oxytoca	2.41		Klebsiella oxytoca	2.43		Klebsiella oxytoca	2.36
	Klebsiella oxytoca	2.4		Klebsiella oxytoca	2.33		Klebsiella oxytoca	2.37		Klebsiella oxytoca	2.43
	Klebsiella oxytoca	2.45		Klebsiella oxytoca	2.45		Klebsiella oxytoca	2.33		Klebsiella oxytoca	2.39
D385	Proteus mirabilis	1.9		Proteus mirabilis	2.13		Proteus mirabilis	2.21		Proteus mirabilis	2.27
	Proteus mirabilis	1.82		Proteus mirabilis	1.86		Proteus mirabilis	2.3		Proteus mirabilis	2.13
	Proteus mirabilis	1.79		Proteus mirabilis	2.04		Proteus mirabilis	2.19		Proteus mirabilis	2.28
D386	Escherichia coli	2.16		Escherichia coli	2.19		Escherichia coli	2.24		Escherichia coli	2.26
	Escherichia coli	2.15		Escherichia coli	2.25		Escherichia coli	2.31		Escherichia coli	2.34
	Escherichia coli	2.24		Escherichia coli	2.18		Escherichia coli	2.33		Escherichia coli	2.34
I522	Proteus mirabilis	2.36		Proteus mirabilis	2.36		Proteus mirabilis	2.34		Proteus mirabilis	2.45
	Proteus mirabilis	2.13		Proteus mirabilis	2.26		Proteus mirabilis	2.34		Proteus mirabilis	2.43
	Proteus mirabilis	2.07		Proteus mirabilis	2.33		Proteus mirabilis	2.37		Proteus mirabilis	2.45
I389	Neiserria flavescens	1.79		Neiserria flavescens	2.06		Neiserria flavescens	2.03		Neiserria flavescens	1.92
	Neiserria flavescens	1.91		Neiserria flavescens	1.97		Neiserria flavescens	2.08		Neiserria flavescens	2.06
	Neiserria flavescens	1.88		Neiserria flavescens	2.03		Neiserria flavescens	2.03		Neiserria flavescens	2.08
I590	No Organism Identification Possible	1.54		No Organism Identification Possible	1.52		Acinetobacter bereziniae	2.07		Acinetobacter bereziniae	2.39
	Acinetobacter bereziniae	1.9		No Organism Identification Possible	1.69		Acinetobacter bereziniae	2.05		Acinetobacter bereziniae	2.34
	No Organism Identification Possible	1.55		Acinetobacter bereziniae	1.96		Acinetobacter bereziniae	2.09		Acinetobacter bereziniae	2.19
D459	Klebsiella variicola	2.16		Klebsiella variicola	2.05		Klebsiella variicola	2.08		Klebsiella variicola	2.24
	Klebsiella variicola	2.23		Klebsiella variicola	2.14		Klebsiella variicola	2.26		Klebsiella variicola	2.28
	Klebsiella variicola	2.08		Klebsiella variicola	2.33		Klebsiella variicola	2.3		Klebsiella variicola	2.28
C360	No Organism Identification Possible	1.4		No Organism Identification Possible	1.5		Stenotrophomonas maltophilia	2.12		Stenotrophomonas maltophilia	2.32
	Stenotrophomonas maltophilia	1.88		Stenotrophomonas maltophilia	2.06		Stenotrophomonas maltophilia	2.14		Stenotrophomonas maltophilia	2.21
	Stenotrophomonas maltophilia	2		Stenotrophomonas maltophilia	1.97		Stenotrophomonas maltophilia	2.22		Stenotrophomonas maltophilia	2.25
C190	Serratia marcescens	1.77		Serratia marcescens	1.84		Serratia marcescens	2.29		Serratia marcescens	2.21
	No Organism Identification Possible	1.62		Serratia marcescens	2.06		Serratia marcescens	2.21		Serratia marcescens	2.15
	Serratia marcescens	2.19		Serratia marcescens	1.9		Serratia marcescens	2.13		Serratia marcescens	2.27
C261	Pseudomonas aeruginosa	1.82		Pseudomonas aeruginosa	2.39		Pseudomonas aeruginosa	2.41		Pseudomonas aeruginosa	2.4
	Pseudomonas aeruginosa	1.98		Pseudomonas aeruginosa	2.43		Pseudomonas aeruginosa	2.41		Pseudomonas aeruginosa	2.38
	Pseudomonas aeruginosa	2.38		Pseudomonas aeruginosa	2.33		Pseudomonas aeruginosa	2.32		Pseudomonas aeruginosa	2.25
C271	Proteus mirabilis	2.2		Proteus mirabilis	2.14		Proteus mirabilis	2.38		Proteus mirabilis	2.45
	Proteus mirabilis	2.26		Proteus mirabilis	2.44		Proteus mirabilis	2.25		Proteus mirabilis	2.51
	Proteus mirabilis	1.98		Proteus mirabilis	2.13		Proteus mirabilis	2.32		Proteus mirabilis	2.46
C312	Serratia marcescens	2		Serratia marcescens	2.09		Serratia marcescens	2.29		Serratia marcescens	2.23
	Serratia marcescens	2.27		Serratia marcescens	2.23		Serratia marcescens	2.31		Serratia marcescens	2.15
	Serratia marcescens	1.77		Serratia marcescens	2.07		Serratia marcescens	2.25		Serratia marcescens	2.27
C269	Pseudomonas aeruginosa	1.95		No Organism Identification Possible	1.6		Pseudomonas aeruginosa	2.03		Pseudomonas aeruginosa	2.28
	Pseudomonas aeruginosa	1.9		Pseudomonas aeruginosa	1.81		Pseudomonas aeruginosa	2.01		Pseudomonas aeruginosa	2.35
	Pseudomonas aeruginosa	1.95		Pseudomonas aeruginosa	1.94		Pseudomonas aeruginosa	1.96		Pseudomonas aeruginosa	2.38
C263	Pseudomonas monteilii	1.98		Pseudomonas monteilii	2.12		Pseudomonas monteilii	2.42		Pseudomonas monteilii	2.49
	Pseudomonas monteilii	2.13		Pseudomonas monteilii	1.77		Pseudomonas monteilii	2.32		Pseudomonas monteilii	2.38
	Pseudomonas monteilii	1.79		Pseudomonas monteilii	1.85		Pseudomonas monteilii	2.38		Pseudomonas monteilii	2.41
C194	Serratia marcescens	1.85		Serratia marcescens	2.03		Serratia marcescens	2.23		Serratia marcescens	2.35
	Serratia marcescens	2.03		Serratia marcescens	2.18		Serratia marcescens	2.3		Serratia marcescens	2.21
	Serratia marcescens	2.05		Serratia marcescens	2.27		Serratia marcescens	2.36		Serratia marcescens	2.21
C188	Enterobacter asburiae	2.24		Enterobacter asburiae	2.03		Enterobacter asburiae	2.2		Enterobacter asburiae	2.25
	Enterobacter asburiae	2.05		Enterobacter asburiae	2.1		Enterobacter asburiae	2.36		Enterobacter asburiae	2.22
	Enterobacter asburiae	2.12		Enterobacter asburiae	2.11		Enterobacter asburiae	2.33		Enterobacter asburiae	2.26
C416	Morganella morganii	2.52		Morganella morganii	2.32		Morganella morganii	2.47		Morganella morganii	2.63
	Morganella morganii	2.27		Morganella morganii	2.5		Morganella morganii	2.51		Morganella morganii	2.63
	Morganella morganii	2.6		Morganella morganii	2.4		Morganella morganii	2.59		Morganella morganii	2.61
D458	Campylobacter jejuni	1.88		Campylobacter jejuni	2.13		Campylobacter jejuni	2.32		Campylobacter jejuni	2.26
	Campylobacter jejuni	2.16		Campylobacter jejuni	2.14		Campylobacter jejuni	2.29		Campylobacter jejuni	2.19
	Campylobacter jejuni	2.28		Campylobacter jejuni	2.33		Campylobacter jejuni	2.34		Campylobacter jejuni	2.24
D800	Citrobacter freundii	2.25		Citrobacter freundii	1.88		Citrobacter freundii	2.52		Citrobacter freundii	2.34
	Citrobacter freundii	2.32		Citrobacter freundii	2.01		Citrobacter freundii	2.45		Citrobacter freundii	2.4
	Citrobacter freundii	2.35		Citrobacter freundii	2.19		Citrobacter freundii	2.46		Citrobacter freundii	2.33
D750	Escherichia coli	2.15		Escherichia coli	2.24		Escherichia coli	2.2		Escherichia coli	2.41
	Escherichia coli	2.22		Escherichia coli	2.35		Escherichia coli	2.25		Escherichia coli	2.35
	Escherichia coli	1.98		Escherichia coli	2.41		Escherichia coli	2.32		Escherichia coli	2.32
D737	Klebsiella oxytoca	2.28		Klebsiella oxytoca	2.01		Klebsiella oxytoca	2.25		Klebsiella oxytoca	2.3
	Klebsiella oxytoca	2.15		Klebsiella oxytoca	2.13		Klebsiella oxytoca	2.3		Klebsiella oxytoca	2.33
	Klebsiella oxytoca	2.12		Klebsiella oxytoca	2.2		Klebsiella oxytoca	2.31		Klebsiella oxytoca	2.25
I895	Wautersiella falsenii	1.99		Wautersiella falsenii	1.98		Wautersiella falsenii	2.04		Wautersiella falsenii	2.16
	Wautersiella falsenii	1.82		Wautersiella falsenii	2		Wautersiella falsenii	2.17		Wautersiella falsenii	2.03
	Wautersiella falsenii	1.74		Wautersiella falsenii	2		Wautersiella falsenii	2.01		Wautersiella falsenii	2.09
I854	Proteus vulgaris	1.97		Proteus vulgaris	1.93		Proteus vulgaris	2.17		Proteus vulgaris	2.21
	Proteus vulgaris	1.99		Proteus vulgaris	2.13		Proteus vulgaris	2.27		Proteus vulgaris	2.22
	Proteus vulgaris	1.89		Proteus vulgaris	2.22		Proteus vulgaris	2.3		Proteus vulgaris	2.32
I105	Enterobacter cloacae	2.3		Enterobacter cloacae	2.21		Enterobacter cloacae	2.28		Enterobacter cloacae	2.33
	Enterobacter cloacae	2.17		Enterobacter cloacae	2.32		Enterobacter cloacae	2.3		Enterobacter cloacae	2.33
	Enterobacter cloacae	2.09		Enterobacter cloacae	2.26		Enterobacter cloacae	2.31		Enterobacter cloacae	2.27
I104	Proteus mirabilis	2.07		Proteus mirabilis	2.19		Proteus mirabilis	2.3		Proteus mirabilis	2.51
	Proteus mirabilis	2.11		Proteus mirabilis	2.2		Proteus mirabilis	2.37		Proteus mirabilis	2.32
	Proteus mirabilis	2.15		Proteus mirabilis	2.13		Proteus mirabilis	2.4		Proteus mirabilis	2.39
	with errors	2.23191			2.26537			2.32853			2.3836
	w/o errors	2.24415			2.27466			2.33			2.38

## Sheet: Anaerobes
Manual				Manual semiextraction			Manual "wet"			Colonyst "wet"
A759b	Actinomyces odontolyticus	1.96		Actinomyces odontolyticus	2.02		Actinomyces odontolyticus	2.25		Actinomyces odontolyticus	2.26
	No Organism Identification Possible	1.48		Actinomyces odontolyticus	2.2		Actinomyces odontolyticus	1.9		Actinomyces odontolyticus	2.27
	Actinomyces odontolyticus	2		Actinomyces odontolyticus	2.28		Actinomyces odontolyticus	1.93		Actinomyces odontolyticus	2.17
A738	No Organism Identification Possible	1.29		Bacteroides vulgatus	1.83		Bacteroides vulgatus	2.11		Bacteroides vulgatus	1.99
	Bacteroides vulgatus	2.23		Bacteroides vulgatus	2.13		Bacteroides vulgatus	2.28		Bacteroides vulgatus	2.27
	Bacteroides vulgatus	2.07		Bacteroides vulgatus	1.74		No Organism Identification Possible	1.54		Bacteroides vulgatus	2.12
A834e	Bacteroides thetaiotaomicron	2.42		Bacteroides thetaiotaomicron	2.34		Bacteroides thetaiotaomicron	2.13		Bacteroides thetaiotaomicron	2.46
	Bacteroides thetaiotaomicron	2.38		Bacteroides thetaiotaomicron	2.16		Bacteroides thetaiotaomicron	2.23		Bacteroides thetaiotaomicron	2.37
	Bacteroides thetaiotaomicron	2.28		Bacteroides thetaiotaomicron	2.21		Bacteroides thetaiotaomicron	2.46		Bacteroides thetaiotaomicron	2.44
A738c	Bacteroides uniformis	2.33		Bacteroides uniformis	1.97		Bacteroides uniformis	2.31		Bacteroides uniformis	2.38
	Bacteroides uniformis	2.18		Bacteroides uniformis	2.4		Bacteroides uniformis	2.33		Bacteroides uniformis	2.33
	Bacteroides uniformis	1.77		Bacteroides uniformis	2.4		Bacteroides uniformis	2.44		Bacteroides uniformis	2.24
A834a	Bacteroides fragilis	2.3		Bacteroides fragilis	2.49		Bacteroides fragilis	2.46		Bacteroides fragilis	2.52
	Bacteroides fragilis	2.51		Bacteroides fragilis	2.5		Bacteroides fragilis	2.52		Bacteroides fragilis	2.44
	Bacteroides fragilis	2.47		Bacteroides fragilis	2.5		Bacteroides fragilis	2.5		Bacteroides fragilis	2.5
A738e	Clostridium innocuum	2.17		Clostridium innocuum	2.2		Clostridium innocuum	2.2		Clostridium innocuum	2.07
	Clostridium innocuum	2.05		Clostridium innocuum	2.3		Clostridium innocuum	2.23		Clostridium innocuum	2.22
	Clostridium innocuum	1.89		Clostridium innocuum	2.19		Clostridium innocuum	2.3		Clostridium innocuum	2.29
A275	Clostridium perfringens	2.17		Clostridium perfringens	2.41		Clostridium perfringens	2.36		Clostridium perfringens	2.57
	Clostridium perfringens	2.26		Clostridium perfringens	2.5		Clostridium perfringens	2.42		Clostridium perfringens	2.36
	Clostridium perfringens	2.09		Clostridium perfringens	2.28		Clostridium perfringens	2.41		Clostridium perfringens	2.42
A849	Clostridium perfringens	2.38		Clostridium perfringens	2.15		Clostridium perfringens	2.48		Clostridium perfringens	2.46
	Clostridium perfringens	2.2		Clostridium perfringens	2.53		Clostridium perfringens	2.41		Clostridium perfringens	2.56
	Clostridium perfringens	2.25		Clostridium perfringens	2.42		Clostridium perfringens	2.43		Clostridium perfringens	2.47
A746	No Organism Identification Possible	1.27		Finegoldia magna	2.3		Finegoldia magna	2.34		Finegoldia magna	2.17
	Finegoldia magna	1.34		Finegoldia magna	2.29		Finegoldia magna	2.3		Finegoldia magna	2.2
	Finegoldia magna	1.69		Finegoldia magna	2.24		Finegoldia magna	2.25		Finegoldia magna	2.29
A776	No Organism Identification Possible	1.34		Finegoldia magna	2.32		Finegoldia magna	2.24		Finegoldia magna	1.91
	No Organism Identification Possible	1.51		No Organism Identification Possible	1.48		Finegoldia magna	2.14		Finegoldia magna	2.26
	No Organism Identification Possible	1.57		Finegoldia magna	2.07		Finegoldia magna	2.23		Finegoldia magna	2.15
A790a	Prevotella bivia	1.93		Prevotella bivia	2.05		Prevotella bivia	1.98		Prevotella bivia	1.99
	Prevotella bivia	1.95		Prevotella bivia	2		Prevotella bivia	1.99		Prevotella bivia	2.04
	Prevotella bivia	1.92		Prevotella bivia	2.08		Prevotella bivia	2.01		Prevotella bivia	1.91
A790b	Prevotella disiens	2.09		Prevotella disiens	1.87		Prevotella disiens	2.08		Prevotella disiens	1.99
	Prevotella disiens	2.06		Prevotella disiens	1.95		Prevotella disiens	2.14		Prevotella disiens	2.11
	Prevotella disiens	2.11		Prevotella disiens	1.97		Prevotella disiens	2.13		Prevotella disiens	2.22
A803	Prevotella denticola	2.18		Prevotella denticola	2.17		Prevotella denticola	2.34		Prevotella denticola	2.46
	Prevotella denticola	2.33		Prevotella denticola	2.22		Prevotella denticola	2.32		Prevotella denticola	2.35
	Prevotella denticola	2.12		Prevotella denticola	2.24		Prevotella denticola	2.42		Prevotella denticola	2.47
A602	Clostridium perfringens	2.21		Clostridium perfringens	2.41		Clostridium perfringens	2.59		Clostridium perfringens	2.54
	Clostridium perfringens	2.44		Clostridium perfringens	2.49		Clostridium perfringens	2.57		Clostridium perfringens	2.45
	Clostridium perfringens	2.44		Clostridium perfringens	2.47		Clostridium perfringens	2.57		Clostridium perfringens	2.52
A812/2	No Organism Identification Possible	1.61		Actinomyces turicensis	2.05		Actinomyces turicensis	1.94		Actinomyces turicensis	1.99
	No Organism Identification Possible	1.5		Actinomyces turicensis	1.88		Actinomyces turicensis	1.77		Actinomyces turicensis	2.14
	No Organism Identification Possible	1.72		Actinomyces turicensis	2		Actinomyces turicensis	1.86		Actinomyces turicensis	1.91
A494b	Bacteroides fragilis	2.4		Bacteroides fragilis	2.35		Bacteroides fragilis	2.45		Bacteroides fragilis	2.42
	Bacteroides fragilis	2.44		Bacteroides fragilis	2.33		Bacteroides fragilis	2.42		Bacteroides fragilis	2.37
	Bacteroides fragilis	2.41		Bacteroides fragilis	2.39		Bacteroides fragilis	2.45		Bacteroides fragilis	2.45
A494c	No Organism Identification Possible	1.42		Actinomyces turicensis	2.07		Actinomyces turicensis	1.79		Actinomyces turicensis	1.84
	No Organism Identification Possible	1.4		Actinomyces turicensis	2.06		Actinomyces turicensis	1.97		No Organism Identification Possible	1.68
	No Organism Identification Possible	1.59		Actinomyces turicensis	2.31		Actinomyces turicensis	1.95		Actinomyces turicensis	1.98
A499c	Prevotella heparinolytica	2.23		Prevotella heparinolytica	2.31		Prevotella heparinolytica	2.39		Prevotella heparinolytica	2.32
	Prevotella heparinolytica	2.24		Prevotella heparinolytica	2.03		Prevotella heparinolytica	2.34		Prevotella heparinolytica	2.36
	Prevotella heparinolytica	2.3		Prevotella heparinolytica	2.25		Prevotella heparinolytica	2.26		Prevotella heparinolytica	2.41
A472	Lactobacillus gasseri	2.12		Lactobacillus gasseri	2.38		Lactobacillus gasseri	2.14		Lactobacillus gasseri	2.14
	Lactobacillus gasseri	2.22		Lactobacillus gasseri	2.2		Lactobacillus gasseri	2.18		Lactobacillus gasseri	2.04
	Lactobacillus gasseri	2.31		Lactobacillus gasseri	2.19		Lactobacillus gasseri	2.32		Lactobacillus gasseri	2.28
A494a	No Organism Identification Possible	1.58		Peptoniphilus harei	2.15		Peptoniphilus harei	2.25		Peptoniphilus harei	2.15
	Peptoniphilus harei	2.09		No Organism Identification Possible	1.59		Peptoniphilus harei	2.16		Peptoniphilus harei	2.17
	No Organism Identification Possible	1.61		No Organism Identification Possible	1.45		Peptoniphilus harei	2.13		Peptoniphilus harei	2.23
	with errors	2.01367			2.17933			2.234			2.2515
	w/o errors	2.17239			2.21474			2.24576			2.2565

## Sheet: Yeasts
Manual				Manual semiextraction			Manual "wet"			Colonyst "wet"
C87	No Organism Identification Possible	1.61		Candida albicans	2.11		Candida albicans	2.03		Candida albicans	2.17
	No Organism Identification Possible	1.41		Candida albicans	2.17		Candida albicans	1.99		Candida albicans	2.1
	No Organism Identification Possible	1.22		Candida albicans	2.17		Candida albicans	2.06		Candida albicans	2.12
A846/3	No Organism Identification Possible	1.45		Candida albicans	2.08		Candida albicans	2		Candida albicans	1.94
	Candida albicans	2.11		Candida albicans	2.14		Candida albicans	2.06		Candida albicans	1.94
	Candida albicans	1.91		Candida albicans	2.07		Candida albicans	2.05		Candida albicans	1.9
M663	No Organism Identification Possible	1.31		Candida albicans	1.83		Candida albicans	1.96		Candida albicans	1.87
	No Organism Identification Possible	1.53		Candida albicans	2.18		Candida albicans	2.04		Candida albicans	2.06
	Candida albicans	1.83		Candida albicans	2.03		No Organism Identification Possible	1.65		Candida albicans	2.09
I552	No Organism Identification Possible	1.39		Candida tropicalis	1.84		Candida tropicalis	1.72		Candida tropicalis	1.8
	No Organism Identification Possible	1.41		Candida tropicalis	1.84		Candida tropicalis	1.76		Candida tropicalis	1.85
	No Organism Identification Possible	1.26		Candida tropicalis	1.97		Candida tropicalis	1.96		Candida tropicalis	1.94
I237/5	no peaks found			Candida lusitaniae	2.34		No Organism Identification Possible	1.4		Candida lusitaniae	2.2
	Candida lusitaniae	2.09		Candida lusitaniae	2.06		Candida lusitaniae	2.24		Candida lusitaniae	2.18
	no peaks found			Candida lusitaniae	2.36		Candida lusitaniae	2.23		Candida lusitaniae	2.14
I481/2	no peaks found			Candida albicans	1.86		Candida albicans	1.83		Candida albicans	2.12
	Candida albicans	2.05		Candida albicans	2.04		Candida albicans	2.04		Candida albicans	2.11
	No Organism Identification Possible	1.43		Candida albicans	2.1		Candida albicans	2.08		Candida albicans	2.06
I211/3	No Organism Identification Possible	1.29		Candida albicans	1.86		Candida albicans	1.8		Candida albicans	2.01
	No Organism Identification Possible	1.39		Candida albicans	1.97		Candida albicans	1.92		Candida albicans	1.97
	No Organism Identification Possible	1.3		Candida albicans	2.05		Candida albicans	1.9		Candida albicans	2.05
I182	No Organism Identification Possible	1.24		Candida albicans	1.91		No Organism Identification Possible	1.66		Candida albicans	2.07
	No Organism Identification Possible	1.27		Candida albicans	2.08		Candida albicans	1.97		Candida albicans	2
	Candida albicans	1.75		Candida albicans	2.06		Candida albicans	2.05		Candida albicans	2.13
I912	No Organism Identification Possible	1.26		Candida tropicalis	1.85		No Organism Identification Possible	1.68		Candida tropicalis	2.03
	No Organism Identification Possible	1.37		Candida tropicalis	1.93		Candida tropicalis	1.84		Candida tropicalis	1.93
	No Organism Identification Possible	1.24		Candida tropicalis	1.87		Candida tropicalis	1.82		Candida tropicalis	1.71
I269	No Organism Identification Possible	1.3		no peaks found			Candida albicans	1.84		Candida albicans	2.11
	No Organism Identification Possible	1.44		Candida albicans	1.95		Candida albicans	2.12		Candida albicans	1.85
	No Organism Identification Possible	1.44		Candida albicans	1.82		Candida albicans	2.15		Candida albicans	2.16
I318	No Organism Identification Possible	1.3		Candida glabrata	2.15		Candida glabrata	2.11		Candida glabrata	2.15
	No Organism Identification Possible	1.41		Candida glabrata	1.85		Candida glabrata	2.03		Candida glabrata	2.03
	Candida glabrata	1.96		Candida glabrata	2.21		Candida glabrata	2.09		Candida glabrata	2.11
D339	Candida albicans	1.71		No Organism Identification Possible	1.36		Candida albicans	1.84		Candida albicans	1.99
	No Organism Identification Possible	1.51		Candida albicans	1.73		Candida albicans	1.9		Candida albicans	1.8
	No Organism Identification Possible	1.43		Candida albicans	1.87		Candida albicans	1.77		Candida albicans	1.95
D373	no peaks found			Candida tropicalis	1.91		No Organism Identification Possible	1.5		Candida tropicalis	1.98
	No Organism Identification Possible	1.33		Candida tropicalis	1.91		no peaks found			Candida tropicalis	2.03
	No Organism Identification Possible	1.37		Candida tropicalis	1.91		Candida tropicalis	1.9		No Organism Identification Possible	1.39
D725	No Organism Identification Possible	1.52		Candida albicans	1.75		Candida albicans	1.92		Candida albicans	1.75
	Candida albicans	1.77		Candida albicans	2.03		Candida albicans	1.95		Candida albicans	2.02
	Candida albicans	1.75		Candida albicans	1.85		Candida albicans	2.05		Candida albicans	2.02
I551	no peaks found			Candida albicans	1.86		Candida albicans	1.94		Candida albicans	1.94
	No Organism Identification Possible	1.38		Candida albicans	1.97		Candida albicans	1.84		Candida albicans	2.01
	No Organism Identification Possible	1.32		Candida albicans	1.96		Candida albicans	2.05		Candida albicans	1.95
I429/2	No Organism Identification Possible	1.44		Candida albicans	1.95		Candida albicans	1.85		Candida albicans	2.05
	No Organism Identification Possible	1.5		Candida albicans	1.98		Candida albicans	1.91		Candida albicans	2.03
	No Organism Identification Possible	1.32		Candida albicans	2.15		No Organism Identification Possible	1.65		Candida albicans	1.98
I417	No Organism Identification Possible	1.26		Candida glabrata	2.17		Candida glabrata	2.07		Candida glabrata	2.2
	No Organism Identification Possible	1.34		Candida glabrata	1.92		Candida glabrata	2.22		Candida glabrata	2.14
	Candida glabrata	1.94		Candida glabrata	2.15		Candida glabrata	2.13		Candida glabrata	2.15
D832	No Organism Identification Possible	1.42		Candida albicans	1.88		Candida albicans	2.1		Candida albicans	1.99
	No Organism Identification Possible	1.27		Candida albicans	2.1		Candida albicans	2.14		Candida albicans	1.97
	No Organism Identification Possible	1.19		Candida albicans	2.07		Candida albicans	1.91		Candida albicans	2.04
D833	Candida albicans	1.75		Candida albicans	1.71		Candida albicans	1.82		Candida albicans	2.11
	Candida albicans	1.72		Candida albicans	1.91		Candida albicans	1.73		Candida albicans	2.17
	No Organism Identification Possible	1.33		Candida albicans	2.05		No Organism Identification Possible	1.66		Candida albicans	2.13
C507	no peaks found			Candida tropicalis	2.03		Candida tropicalis	1.84		Candida tropicalis	2.19
	no peaks found			Candida tropicalis	2.14		Candida tropicalis	2.02		Candida tropicalis	2.2
	No Organism Identification Possible	1.53		Candida tropicalis	2.2		Candida tropicalis	2.02		Candida tropicalis	2.03
	with errors	1.49189			1.98763			1.92898			2.0185
	w/o errors	1.87231			1.99845			1.97327			2.02915

## Sheet: Summary
	MANUAL								MANUAL SEMIEXTRACTION
		G+	G-	Anaerobes	Yeasts					G+	G-	Anaerobes	Yeasts
	n triplet	100	100	20	20				n triplet	100	100	20	20
	n total	300	300	60	60				n total	300	300	60	60
	n no reliable identification	46	5	14	40				n no reliable identification	5	4	3	1
	n no peaks found	3	1	0	7				n no peaks found	3	0	0	1
	n total error	49	6	14	47				n total error	8	4	3	2
	% total error	0.1633	0.02	0.2333	0.7833				% total error	0.0267	0.0133	0.05	0.0333
	Average without errors	2.09	2.24	2.17	1.87				Average without errors	2.21	2.27	2.21	2
	Average with errors	1.98	2.23	2.01	1.49				Average with errors	2.21	2.27	2.18	1.99
	MANUAL WET								PICKER WET
		G+	G-	Anaerobes	Yeasts					G+	G-	Anaerobes	Yeasts
	n triplet	100	100	20	20				n triplet	100	100	20	20
	n total	300	300	60	60				n total	300	300	60	60
	n no reliable identification	6	0	1	7				n no reliable identification	5	0	1	1
	n no peaks found	2	0	0	1				n no peaks found	2	0	0	0
	n total error	8	0	1	8				n total error	7	0	1	1
	% total error	0.0267	0	0.0167	0.1333				% total error	0.0233	0	0.0167	0.0167
	Average without errors	2.24	2.33	2.25	1.97				Average without errors	2.28	2.38	2.26	2.03
	Average with errors	2.24	2.33	2.23	1.93				Average with errors	2.26	2.38	2.25	2.02
