# Supplementary material for: Validation of a novel automatic deposition of bacteria and yeasts on MALDI target for MALDI-TOF MS-based identification using MALDI Colonyst robot
Source: PLoS One. 2017 Dec 29;12(12):e0190038. doi: 10.1371/journal.pone.0190038 (PMC5747426; doi:10.1371/journal.pone.0190038)
Supplement: S3 File — (XLSX) [file pone.0190038.s003.xlsx]

## Sheet: GN
		Measurment
DAY 1	Strain	1	2	3	4	5	6	7	8	9	10
	Klebsiella pneumonie V117	2.35	2.37	2.35	2.41	2.36	2.35	2.37	2.4	2.39	2.37
	Klebsiella oxytoca 40539	2.21	2.28	2.24	2.29	2.23	2.29	2.23	2.23	2.2	2.24
	Escherichia coli 3954	2.29	2.32	2.36	2.29	2.27	2.32	2.38	2.34	2.28	2.28
	Pseudomonas aeruginosa 3955	2.45	2.51	2.51	2.5	2.52	2.36	2.51	2.55	2.56	2.54
	Acinetobacter bereziniae 18168	2.29	2.33	2.28	2.33	2.3	2.29	2.09	2.3	2.27	2.24
	Enterobacter cloacae I178	2.35	2.36	2.36	2.37	2.35	2.39	2.4	2.32	2.4	2.34
	Proteus mirabilis D453	2.49	2.47	2.39	2.42	2.41	2.45	2.48	2.42	2.41	2.42
	Citrobacter freundii I993	2.24	2.33	2.23	2.35	2.37	2.31	2.21	2.27	2.34	2.33
DAY 2		Measurment
	Strain	1	2	3	4	5	6	7	8	9	10
	Klebsiella pneumonie V117	2.37	2.4	2.47	2.36	2.39	2.45	2.44	2.38	2.36	2.38
	Klebsiella oxytoca 40539	2.2	2.29	2.28	2.42	2.28	2.21	2.36	2.28	2.18	2.28
	Escherichia coli 3954	2.29	2.27	2.28	2.34	2.38	2.27	2.37	2.28	2.3	2.25
	Pseudomonas aeruginosa 3955	2.48	2.54	2.56	2.33	2.57	2.41	2.43	2.4	2.43	2.38
	Acinetobacter bereziniae 18168	2.29	2.33	2.26	2.24	2.24	2.26	2.26	2.24	2.25	2.21
	Enterobacter cloacae I178	2.37	2.31	2.32	2.24	2.34	2.34	2.34	2.26	2.29	2.32
	Proteus mirabilis D453	2.46	2.43	2.42	2.4	2.44	2.36	2.43	2.36	2.39	2.42
	Citrobacter freundii I993	2.29	2.33	2.31	2.29	2.29	2.33	2.37	2.36	2.25	2.3

## Sheet: GN stat
	DAY 1	Measur.	KLPN	KLOX	ESCO	PSAE	ACBE	ENCL	PRMI	CIFR
		1	2.35	2.21	2.29	2.45	2.29	2.35	2.49	2.24
		2	2.37	2.28	2.32	2.51	2.33	2.36	2.47	2.33
		3	2.35	2.24	2.36	2.51	2.28	2.36	2.39	2.23
		4	2.41	2.29	2.29	2.5	2.33	2.37	2.42	2.35
		5	2.36	2.23	2.27	2.52	2.3	2.35	2.41	2.37
		6	2.35	2.29	2.32	2.36	2.29	2.39	2.45	2.31
		7	2.37	2.23	2.38	2.51	2.09	2.4	2.48	2.21
		8	2.4	2.23	2.34	2.55	2.3	2.32	2.42	2.27
		9	2.39	2.2	2.28	2.56	2.27	2.4	2.41	2.34
		10	2.37	2.24	2.28	2.54	2.24	2.34	2.42	2.33
		ẋ	2.372	2.244	2.313	2.501	2.272	2.364	2.436	2.298	2.35
		SD	0.0203961	0.0303974	0.0355106	0.0552178	0.0656963	0.02498	0.032311	0.0532541	0.0397204			KLPN	KLOX	ESCO	PSAE	ACBE	ENCL	PRMI	CIFR	G-
		RSD%	0.859868	1.35461	1.53526	2.20783	2.89156	1.05668	1.3264	2.31741	1.69023		ẋ	2.386	2.261	2.308	2.477	2.265	2.3385	2.4235	2.305	2.3455
													SD	0.0289063	0.049608	0.0389744	0.0662126	0.0483078	0.0313381	0.0318797	0.0437735	0.042375
	DAY 2	1	2.37	2.2	2.29	2.48	2.29	2.37	2.46	2.29			RSD%	1.2115	2.19407	1.68866	2.6731	2.13279	1.34009	1.31544	1.89907	1.80665
		2	2.4	2.29	2.27	2.54	2.33	2.31	2.43	2.33
		3	2.47	2.28	2.28	2.56	2.26	2.32	2.42	2.31
		4	2.36	2.42	2.34	2.33	2.24	2.24	2.4	2.29
		5	2.39	2.28	2.38	2.57	2.24	2.34	2.44	2.29
		6	2.45	2.21	2.27	2.41	2.26	2.34	2.36	2.33
		7	2.44	2.36	2.37	2.43	2.26	2.34	2.43	2.37
		8	2.38	2.28	2.28	2.4	2.24	2.26	2.36	2.36
		9	2.36	2.18	2.3	2.43	2.25	2.29	2.39	2.25
		10	2.38	2.28	2.25	2.38	2.21	2.32	2.42	2.3
		ẋ	2.4	2.278	2.303	2.453	2.258	2.313	2.411	2.312	2.341
		SD	0.0374166	0.0688186	0.0424382	0.0772075	0.0309192	0.0376962	0.0314484	0.0342929	0.0450297
		RSD%	1.55902	3.02101	1.84274	3.14747	1.36932	1.62975	1.30437	1.48326	1.92352

## Sheet: GP
DAY 1		Measurment
	Strain	1	2	3	4	5	6	7	8	9	10
	Streptococcus agalactiae D175	2.37	2.42	2.39	2.37	2.37	2.38	2.44	2.43	2.4	2.48
	Streptococcus pyogenes I150	2.45	2.35	2.38	2.27	2.25	2.08	2.28	2.32	2.34	2.25
	Streptococcus pneumoniae 4501	2.31	2.26	2.45	2.23	2.2	2.25	2.27	2.12	2.17	2.37
	Staphylococcus epidermidis D422	2.13	2.13	2.21	2.18	2.22	2.14	2.26	2.18	2.18	2.25
	Staphylococcus aureus 4223	2.45	2.44	2.45	2.45	2.47	2.48	2.43	2.44	2.45	2.53
	Enterococcus faecalis 4224	2.46	2.52	2.49	2.5	2.42	2.4	2.33	2.46	2.44	2.41
	Staphylococcus warneri I530	2.19	2.31	2.22	2.22	2.19	2.25	2.26	2.31	2.28	2.23
	Corynebacterium amycolatum D416	2.27	2.23	2.25	2.21	2.23	2.28	2.22	2.25	2.23	2.22
DAY 2		Measurment
	Strain	1	2	3	4	5	6	7	8	9	10
	Streptococcus agalactiae D175	2.36	2.53	2.3	2.45	2.28	2.37	2.25	2.46	2.38	2.55
	Streptococcus pyogenes I150	2.27	2.26	2.31	2.29	2.35	2.26	2.23	2.46	2.2	2.39
	Streptococcus pneumoniae 4501	2.17	2.21	2.27	2.25	2.24	2.17	2.29	2.23	2.27	2.22
	Staphylococcus epidermidis D422	2.16	2.17	2.15	2.15	2.08	2.13	2.17	2.16	2.22	2.18
	Staphylococcus aureus 4223	2.55	2.43	2.51	2.56	2.52	2.53	2.5	2.53	2.49	2.6
	Enterococcus faecalis 4224	2.46	2.47	2.47	2.44	2.37	2.45	2.49	2.45	2.44	2.4
	Staphylococcus warneri I530	2.21	2.19	2.17	2.29	2.14	2.2	2.2	2.18	2.27	2.25
	Corynebacterium amycolatum D416		2.31	2.28	2.22	2.32	2.29	2.29	2.23	2.27	2.26

## Sheet: GP stat
	DAY 1	Strain	SPAG	SPPY	SPPN	STEP	STAU	EKFA	STWA	COAM
		1	2.37	2.45	2.31	2.13	2.45	2.46	2.19	2.27
		2	2.42	2.35	2.26	2.13	2.44	2.52	2.31	2.23
		3	2.39	2.38	2.45	2.21	2.45	2.49	2.22	2.25
		4	2.37	2.27	2.23	2.18	2.45	2.5	2.22	2.21
		5	2.37	2.25	2.2	2.22	2.47	2.42	2.19	2.23
		6	2.38	2.08	2.25	2.14	2.48	2.4	2.25	2.28
		7	2.44	2.28	2.27	2.26	2.43	2.33	2.26	2.22
		8	2.43	2.32	2.12	2.18	2.44	2.46	2.31	2.25
		9	2.4	2.34	2.17	2.18	2.45	2.44	2.28	2.23
		10	2.48	2.25	2.37	2.25	2.53	2.41	2.23	2.22
		ẋ	2.405	2.297	2.263	2.188	2.459	2.443	2.246	2.239	2.3175
		SD	0.035	0.0938136	0.0911098	0.0444522	0.0273679	0.0531131	0.0417612	0.0216564	0.0510343			SPAG	SPPY	SPPN	STEP	STAU	EKFA	STWA	COAM	G+
		RSD%	1.4553	4.08418	4.02606	2.03164	1.11297	2.17409	1.85936	0.967236	2.20213		ẋ	2.409	2.2995	2.2475	2.1725	2.4905	2.4435	2.228	2.25672	2.3184
													SD	0.0561038	0.084109	0.064894	0.0392628	0.0352246	0.0433196	0.0430166	0.0266591	0.0490737
	DAY 2	1	2.36	2.27	2.17	2.16	2.55	2.46	2.21				RSD%	2.32892	3.65771	2.88739	1.80727	1.41436	1.77285	1.93073	1.18132	2.1167
		2	2.53	2.26	2.21	2.17	2.43	2.47	2.19	2.31
		3	2.3	2.31	2.27	2.15	2.51	2.47	2.17	2.28
		4	2.45	2.29	2.25	2.15	2.56	2.44	2.29	2.22
		5	2.38	2.35	2.24	2.08	2.52	2.37	2.14	2.32
		6	2.37	2.26	2.17	2.13	2.53	2.45	2.2	2.29
		7	2.35	2.23	2.29	2.17	2.5	2.49	2.2	2.29
		8	2.46	2.46	2.23	2.16	2.53	2.45	2.18	2.23
		9	2.38	2.2	2.27	2.22	2.49	2.44	2.27	2.27
		10	2.55	2.39	2.22	2.18	2.6	2.4	2.25	2.26
		ẋ	2.413	2.302	2.232	2.157	2.522	2.444	2.21	2.27444	2.31931
		SD	0.0772075	0.0744043	0.0386782	0.0340735	0.0430813	0.0335261	0.0442719	0.0316618	0.0471131
		RSD%	3.19965	3.23216	1.73289	1.57967	1.70822	1.37177	2.00325	1.39207	2.03134

## Sheet: YE
DAY 1		Measurment
	Strain	1	2	3	4	5	6	7	8	9	10
	Candida albicans I349	1.95	1.89	2.24	2.16	2.18	2.24	2.23	2.09	2.23	2.14
	Candida parapsilosis I350	1.93	1.91	1.93	1.92	1.94	1.91	1.97	1.99	1.99	1.97
	Candida tropicalis D037	2.01	2.11	2	1.92	2.03	2.12	2.04	1.98	2.16	2.15
	Candida pararugosa I231	1.83	1.43	1.89	1.74		2.03	1.69	1.81	1.88	1.79
	Candida glabrata C677	2.01	2.08	2.13	2.1	2.06	1.89	2.1		2.06	2.13
	Saccharomyces cerevisiae I058	2.17	2.14	2.13	2.17	2.12	2.21	2.19	2.14	2.11	2.17
	Candida lusitaniae I568	2.3	2.32	2.26	2.31	2.2	2.34	2.23	2.15	2.22	2.26
	Candida guilliermondii D920	2.01	1.97	2.2	1.97	1.87	1.95	2.12	2.11	2.16	2.11
DAY 2		Measurment
	Strain	1	2	3	4	5	6	7	8	9	10
	Candida albicans I349	2.19	2.11	2.04	2.17	2.17	2.12	2.15	2.1	2.09	2.22
	Candida parapsilosis I350	2.02	2.01	1.94	1.96	1.98	1.98	2.06	2.04	2.03	1.87
	Candida tropicalis D037	1.99	1.98	2.02	2.09	2.11	2.05	1.99	1.99	2.05	2.1
	Candida pararugosa I231	1.71	1.85	1.78	1.86	1.43	1.92	1.75	1.75	1.87	1.92
	Candida glabrata C677	2.02	2.08	2.08	2.03		2.09	2	2.14	1.99	2.11
	Saccharomyces cerevisiae I058	2.13	2.15	2.24	2.14	2.11	2.16	2.11	2.12	2.2	2.17
	Candida lusitaniae I568	2.21	2.23	2.25	2.33	2.35	2.29	2.29	2.24	2.27	2.29
	Candida guilliermondii D920	2.1	2.08	2.07	2.17	2.08	2.24	2.1	2.06	1.99	1.99

## Sheet: YE stat
	DAY 1	Strain	CAAL	CAPA	CATR	CAPR	CAGL	SACE	CALU	CAGU
		1	2.05	1.93	2.01	1.83	2.01	2.17	2.3	2.01
		2	1.89	1.91	2.11	1.43	2.08	2.14	2.32	1.97
		3	2.14	1.93	2	1.89	2.13	2.13	2.26	2.2
		4	2.16	1.92	1.92	1.74	2.1	2.17	2.31	1.97
		5	2.18	1.94	2.03		2.06	2.12	2.2	1.87
		6	2.14	1.91	2.12	2.03	1.89	2.21	2.34	1.95
		7	2.23	1.97	2.04	1.69	2.1	2.19	2.23	2.12
		8	2.09	1.99	1.98	1.81		2.14	2.15	2.11
		9	2.13	1.99	2.16	1.88	2.06	2.11	2.22	2.16
		10	2.14	1.97	2.15	1.79	2.13	2.17	2.26	2.11
		ẋ	2.115	1.946	2.052	1.78778	2.06222	2.155	2.259	2.047	2.053
		SD	0.0877781	0.0297321	0.0754718	0.15626	0.0705184	0.0304138	0.0568243	0.101691	0.0760862			CAAL	CAPA	CATR	CAPR	CAGL	SACE	CALU	CAGU	YE
		RSD%	4.15027	1.52786	3.67797	8.74048	3.41953	1.41131	2.51546	4.96779	3.7061		ẋ	2.1255	1.9675	2.0445	1.78589	2.06111	2.154	2.267	2.0675	2.05912
													SD	0.0694038	0.0414602	0.0615109	0.146621	0.0597541	0.0349617	0.0492987	0.0863981	0.0686761
	DAY 2	1	2.19	2.02	1.99	1.71	2.02	2.13	2.21	2.1			RSD%	3.26529	2.10725	3.0086	8.20997	2.89912	1.6231	2.17462	4.17887	3.33521
		2	2.11	2.01	1.98	1.85	2.08	2.15	2.23	2.08
		3	2.04	1.94	2.02	1.78	2.08	2.24	2.25	2.07
		4	2.17	1.96	2.09	1.86	2.03	2.14	2.33	2.17
		5	2.17	1.98	2.11	1.43		2.11	2.35	2.08
		6	2.12	1.98	2.05	1.92	2.09	2.16	2.29	2.24
		7	2.15	2.06	1.99	1.75	2	2.11	2.29	2.1
		8	2.1	2.04	1.99	1.75	2.14	2.12	2.24	2.06
		9	2.09	2.03	2.05	1.87	1.99	2.2	2.27	1.99
		10	2.22	1.87	2.1	1.92	2.11	2.17	2.29	1.99
		ẋ	2.136	1.989	2.037	1.784	2.06	2.153	2.275	2.088	2.06525
		SD	0.0510294	0.0531883	0.04755	0.136982	0.0489898	0.0395095	0.0417732	0.0711056	0.0612659
		RSD%	2.38902	2.67412	2.33431	7.67835	2.37815	1.83509	1.83618	3.40544	2.96651

## Sheet: AN
DAY 1		Measurment
	Strain	1	2	3	4	5	6	7	8	9	10
	Fusobacterium nucleatum A608	2.25	2.29	2.18	2.28	2.27	2.22	2.22	2.24	2.2	2.16
	Finegoldia magna A574	2.11	2.16	2.15	2.17	2.2	2.17	2.12	2.14	2.13	2.14
	Peptostreptococcus micros A599B	1.58	1.68	1.72	1.71		1.8	1.84	1.73	1.63	1.57
	Bacteroides thetaiotaomicron A599A	2.44	2.39	2.28	2.39	2.41	2.39	2.4	2.38	2.26	2.27
	Clostridium innocuum A560C	2.09	1.95	1.99	1.98	2.06	2.01	1.97	2.01	1.94	1.98
	Clostridium difficile A587	2.19	2.22	2.22	2.18	2.12	2.18	2.11	2.09	2.26	2.21
DAY 2		Measurment
	Strain	1	2	3	4	5	6	7	8	9	10
	Fusobacterium nucleatum A608	2.24	2.16	2.15	2.21	2.22	2.19	2.22	2.22	2.23	2.14
	Finegoldia magna A574	2.11	2.11	2.13	1.78	2.18	2.29	2.28	2.22	2.25	2.15
	Peptostreptococcus micros A599B	1.92	1.71	1.63	1.65	1.93		1.76	1.65	1.74	1.71
	Bacteroides thetaiotaomicron A599A	2.41	2.39	2.31	2.37	2.38	2.3	2.34	2.26	2.37	2.23
	Clostridium innocuum A560C	2.07	2.05	2.01	2.06	2.01	2.03	2.06	2.06	2.08	2.02
	Clostridium difficile A587	2.26	2.17	2.19	2.29	2.13	2.16	2.25	2	2.12	2.02

## Sheet: AN stat
	DAY 1	Strain	FUNU	FIMA	PTMI	BAIO	CLIN	CLDI
		1	2.25	2.11	1.58	2.44	2.09	2.19
		2	2.29	2.16	1.68	2.39	1.95	2.22
		3	2.18	2.15	1.72	2.28	1.99	2.22
		4	2.28	2.17	1.71	2.39	1.98	2.18
		5	2.27	2.2		2.41	2.06	2.12
		6	2.22	2.17	1.8	2.39	2.01	2.18
		7	2.22	2.12	1.84	2.4	1.97	2.11
		8	2.24	2.14	1.73	2.38	2.01	2.09
		9	2.2	2.13	1.63	2.26	1.94	2.26
		10	2.16	2.14	1.57	2.27	1.98	2.21
		ẋ	2.231	2.149	1.69556	2.361	1.998	2.178	2.10209
		SD	0.0408534	0.0254755	0.0865526	0.0617171	0.0444522	0.0521153	0.051861			FUNU	FIMA	PTMI	BAIO	CLIN	CLDI	AN
		RSD%	1.83117	1.18546	5.10468	2.61402	2.22484	2.3928	2.46711		ẋ	2.2145	2.1645	1.72	2.3485	2.0215	2.1785	2.10792
											SD	0.0374267	0.0487238	0.0956697	0.0589833	0.0343195	0.057716	0.0554732
	DAY 2	Strain	FUNU	FIMA	PTMI	BAIO	CLIN	CLDI			RSD%	1.69007	2.25104	5.56219	2.51153	1.69772	2.64934	2.63166
		1	2.24	2.11	1.92	2.41	2.07	2.26
		2	2.16	2.11	1.71	2.39	2.05	2.17
		3	2.15	2.13	1.63	2.31	2.01	2.19
		4	2.21	2.08	1.65	2.37	2.06	2.29
		5	2.22	2.18	1.93	2.38	2.01	2.13
		6	2.19	2.29		2.3	2.03	2.16
		7	2.22	2.28	1.76	2.34	2.06	2.25
		8	2.22	2.22	1.65	2.26	2.06	2.1
		9	2.23	2.25	1.74	2.37	2.08	2.12
		10	2.14	2.15	1.71	2.23	2.02	2.12
		ẋ	2.198	2.18	1.74444	2.336	2.045	2.179	2.11374
		SD	0.034	0.0719722	0.104787	0.0562494	0.0241868	0.0633167	0.0590853
		RSD%	1.54686	3.30148	6.00688	2.40794	1.18273	2.90577	2.7953

## Sheet: Summary
		ẋ	SD	RSD%		ẋ	SD	RSD%		ẋ	SD	RSD%		ẋ	SD	RSD%
	KLPN	2.386	0.0289063	1.2115	SPAG	2.409	0.0561038	2.32892	CAAL	2.1255	0.0694038	3.26529	FUNU	2.2145	0.0374267	1.69007
	KLOX	2.261	0.049608	2.19407	SPPY	2.2995	0.084109	3.65771	CAPA	1.9675	0.0414602	2.10725	FIMA	2.1645	0.0487238	2.25104
	ESCO	2.308	0.0389744	1.68866	SPPN	2.2475	0.064894	2.88739	CATR	2.0445	0.0615109	3.0086	PTMI	1.72	0.0956697	5.56219
	PSAE	2.477	0.0662126	2.6731	STEP	2.1725	0.0392628	1.80727	CAPR	1.78589	0.146621	8.20997	BAIO	2.3485	0.0589833	2.51153
	ACBE	2.265	0.0483078	2.13279	STAU	2.4905	0.0352246	1.41436	CAGL	2.06111	0.0597541	2.89912	CLIN	2.0215	0.0343195	1.69772
	ENCL	2.3385	0.0313381	1.34009	EKFA	2.4435	0.0433196	1.77285	SACE	2.154	0.0349617	1.6231	CLDI	2.1785	0.057716	2.64934
	PRMI	2.4235	0.0318797	1.31544	STWA	2.228	0.0430166	1.93073	CALU	2.267	0.0492987	2.17462
	CIFR	2.305	0.0437735	1.89907	COAM	2.25672	0.0266591	1.18132	CAGU	2.0675	0.0863981	4.17887
	G-	2.3455	0.042375	1.80665	G+	2.3184	0.0490737	2.1167	YE	2.05912	0.0686761	3.33521	AN	2.10792	0.0554732	2.63166

## Sheet: Graphs w errors
G+		low	up	Interval
Direct deposition	1.98	1.93802	2.02198	(1.94; 2.02)	0.041976
Semi-extraction	2.21	2.16315	2.25685	(2.16; 2.26)	0.046852
Wet deposition	2.24	2.19251	2.28749	(2.19; 2.29)	0.047488
MALDI Colonyst	2.26	2.21209	2.30791	(2.21; 2.31)	0.047912
RSD%	2.12
G-		low	up	Interval
Direct deposition	2.23	2.18964	2.27036	(2.19; 2.27)	0.040363
Semi-extraction	2.27	2.22891	2.31109	(2.23; 2.31)	0.041087
Wet deposition	2.33	2.28783	2.37217	(2.29; 2.37)	0.042173
MALDI Colonyst	2.38	2.33692	2.42308	(2.34; 2.42)	0.043078
RSD%	1.81
AN		low	up	Interval
Direct deposition	2.01	1.95714	2.06286	(1.96; 2.06)	0.052863
Semi-extraction	2.18	2.12267	2.23733	(2.12; 2.24)	0.057334
Wet deposition	2.23	2.17135	2.28865	(2.17; 2.29)	0.058649
MALDI Colonyst	2.25	2.19082	2.30918	(2.19; 2.31)	0.059175
RSD%	2.63
YE		low	up	Interval
Direct deposition	1.49	1.44023	1.53977	(1.44; 1.54)	0.049766
Semi-extraction	1.99	1.92353	2.05647	(1.92; 1.06)	0.066466
Wet deposition	1.93	1.86554	1.99446	(1.87; 1.99)	0.064462
MALDI Colonyst	2.02	1.95253	2.08747	(1.95; 2.09)	0.067468
RSD%	3.34

[truncated: 1 more sheets: Graph]
